# Supplementary material for: TFCP2 is a transcriptional regulator of heparan sulfate assembly and melanoma cell growth
Source: J Biol Chem. 2023 Apr 13;299(6):104713. doi: 10.1016/j.jbc.2023.104713 (PMC10200990; doi:10.1016/j.jbc.2023.104713)
Supplement: Supporting Table S5 [file mmc2.xlsx]

## Sheet: Gene expression (RPKM)
Gene	A375-Cas9_R1	A375-Cas9_R2	A375-Cas9_R3	A375-TFCP2-C21_R1	A375-TFCP2-C21_R2	A375-TFCP2-C21_R3
A1BG	1.5807825703	1.4997394842	1.392874299	1.5086375087	1.3604047638	1.2278405087
A1CF	0	0	0	0	0	0
A2M	5.2815369685	5.5268335538	5.8932407345	1.7877073499	1.5896730661	1.462900529
A2ML1	0	0	0	0	0	0
A3GALT2	0.0662081012	0.0260560799	0.0324099539	0	0.0545430348	0.0705844143
A4GALT	6.2392558651	5.4930065151	6.3388194762	5.9723173684	5.6827735022	5.8202083492
A4GNT	0	0	0	0	0	0
AAAS	15.790022849	15.5522550906	16.0270890316	15.7875810541	15.8527767222	15.2959875062
AACS	3.5078116177	3.458434097	3.5906789726	3.5072816328	3.3901544824	3.4650526642
AADAC	0	0	0	0	0	0
AADACL2	0	0	0	0	0	0
AADACL3	0	0	0	6.794E-3	0	0
AADACL4	0	0	0	0	0	0
AADAT	9.2512334532	8.7415253036	8.7856182885	6.65978464	6.1809379126	7.0992235333
AAGAB	16.2043447581	16.4583058847	15.7444000326	16.0708545296	14.9539523452	16.5948938778
AAK1	0.9823973134	1.0869013232	0.8768299539	0.9547535956	0.8894183372	0.8739079544
AAMDC	4.5781385604	4.6094720747	3.8223395586	4.3385121338	5.0973034587	4.7816490546
AAMP	61.2718808649	60.5787994377	58.6920820124	61.4084432541	60.4640606408	58.065673459
AANAT	0	0.0370900321	0.0461345773	0.0255548555	0.0258801135	0.0111638614
AAR2	6.5739804383	6.3613144139	6.6119773268	8.1121717464	8.0164458977	7.6555578842
AARD	0.7888788892	0.8315943146	0.827505396	0.0458371618	0	0.0200243638
AARS1	25.0994665984	25.0817457698	25.0380081979	24.3519270137	23.2625804004	23.068747062
AARS2	14.3205647261	13.1344563343	14.3449844227	12.4812702801	12.3208002191	11.5662971361
AARSD1	14.9639424741	14.1984461521	12.8718792018	13.9228151426	13.3242199048	13.7631604199
AASDH	2.4643525886	2.6403363691	2.6287787448	2.267068202	2.253961029	2.6117294929
AASDHPPT	6.495154794	7.055702575	6.5062537095	5.759271775	6.2694370076	6.7721177438
AASS	2.4401321335	2.7084182112	2.7465997642	1.7293993293	1.6172821717	2.005031992
AATF	23.6301206792	23.5918114305	24.118461153	24.0714713049	23.7053407768	23.2554246133
AATK	0.1799029416	0.1840812513	0.2038086068	0.2006997713	0.1969025495	0.1917944109
ABAT	0.9344115024	0.9275728385	1.0001572305	0.4509578239	0.4768037212	0.4609170246
ABCA1	0.0617020045	0.0610984408	0.0321528001	0.0437156322	0.0565698257	0.063658517
ABCA10	1.6680896739	1.7410824511	1.5699990936	1.6387944221	1.5003260636	1.7010297976
ABCA12	4.697E-3	2.773E-3	6.897E-3	0.0257887672	0.0203132241	0.027539228
ABCA13	0.0887691841	0.0726647039	0.0921224268	0.0346608242	0.0731291279	0.054258415
ABCA2	3.1294216719	3.2360781752	3.6765680489	3.5766848481	3.2561082631	2.8007971645
ABCA3	1.1890224994	1.1442271747	1.3255355529	0.9319204816	0.9116074307	0.965362159
ABCA4	0.010566029	0.0311868138	0.023275102	3.223E-3	9.792E-3	5.632E-3
ABCA5	0.6605966378	0.6766144932	0.6879023805	0.4271028564	0.5215910874	0.5762140796
ABCA6	1.4606934345	1.6097147302	1.6767378255	0.8989432135	1.0069407784	1.1662332034
ABCA7	0.390759647	0.4752443155	0.4666850888	0.4595664141	0.3286998375	0.4140790396
ABCA8	3.9328000646	4.3019292303	4.4842021467	1.6191816405	1.6025787349	1.7550074621
ABCA9	0.6179642881	0.6380274678	0.5290752585	0.0763190776	0.0896569268	0.0773503183
ABCB1	0	4.151E-3	0.010325563	0	0	3.748E-3
ABCB10	10.145879584	10.2424569858	10.0289595319	9.1848629373	8.791901431	9.4968782543
ABCB11	0	3.455E-3	0	3.571E-3	7.232E-3	3.12E-3
ABCB4	0.0379788448	0.0206951629	0.0257417569	7.129E-3	7.22E-3	6.229E-3
ABCB5	0.0609726761	0.048951203	0.0465615186	2.976E-3	3.014E-3	2.6E-3
ABCB6	10.7311057083	10.3907291555	10.4339129946	9.309734509	9.1387876541	8.7676013191
ABCB7	3.8890964476	4.5021933273	4.4071193111	3.923708903	4.0308614449	4.119240096
ABCB8	4.2900097971	4.0314248189	4.2509632918	4.2402173196	4.2882095025	3.8877980058
ABCB9	1.5457855594	1.4921070729	1.4792823746	2.0975631515	2.2019262406	1.9395233256
ABCC1	3.8093455491	3.8140123863	4.0381556057	4.2854755524	4.4901167363	4.0886926896
ABCC10	1.7029735528	1.6117813547	1.6071361548	1.6623580446	1.5455231254	1.5149333747
ABCC11	0.0293241926	0.0220318324	0.0508938455	0.0292753818	0.0197653293	0.0198943201
ABCC12	0	0	0	0	0	0
ABCC2	8.4811251224	8.3568002442	8.6812358867	12.2608003333	12.4524525408	12.6749955718
ABCC3	0.0328733723	0.0166336161	0.027586382	0.1289304254	0.1102603191	0.1101454552
ABCC4	3.9769362605	3.8118815959	4.2611333411	3.1988910075	3.4691588781	3.4057941025
ABCC5	2.2666356539	2.385262741	2.6489298411	2.4651520033	2.4695252868	2.4016339193
ABCC6	9.771E-3	0.0153810558	0.0334806232	0.0278183698	0.0321970713	0.0381941919
ABCC8	5.381E-3	6.353E-3	0	6.565E-3	2.216E-3	7.648E-3
ABCC9	0	0	0	0	0	2.059E-3
ABCD1	11.8105535277	11.453380921	11.8210909658	10.9984528376	10.289232065	10.1377239739
ABCD2	0	4.238E-3	0	0	0.0133062459	0
ABCD3	4.9371437251	5.0664354029	5.0761735755	4.3076573063	4.8326268875	5.2540529956
ABCD4	1.943410356	1.8224361754	1.980701532	1.5963220578	1.6510363708	1.6321360218
ABCE1	19.8297497574	21.5024529049	20.7287411276	17.6107196469	18.9411808075	20.2899379481
ABCF1	58.6770032805	58.931133334	58.7298641364	62.6634272292	60.7741276843	57.7962641774
ABCF2	24.3365473962	22.8828959523	22.7613824611	22.2072784315	21.2188531493	21.8154146225
ABCF2-H2BE1	28.745587945	30.0955593646	31.1068809513	30.6370554651	30.6311811363	29.1585346002
ABCF3	9.9942190417	9.5471988886	9.5066231268	11.3112946024	10.3033070718	10.5854932324
ABCG1	0	0	0	4.501E-3	4.558E-3	0
ABCG2	0.3828653047	0.2759749101	0.3136799879	0.2704654379	0.2938284499	0.2449034738
ABCG4	0.043479947	0.0256671832	0.0212841488	0.0618959845	0.0671611996	0.0579424296
ABCG5	0.0424835316	0.0429925319	0.0356509493	7.405E-3	0	6.47E-3
ABCG8	0	2.619E-3	0	0	0	0
ABHD1	0.0780197408	0.0863564895	0.078770888	0.113048499	0.0723078073	0.0311912984
ABHD10	11.728679789	11.9799414677	11.7676408459	12.126277198	12.5940876788	12.9175542873
ABHD11	5.7798602105	4.9956983964	5.4752008405	6.0897142521	5.6553192276	5.4258415018
ABHD12	15.444477134	14.2471433844	15.3155809674	16.575624417	15.3913466553	14.9230643416
ABHD12B	0	0	0	0	0	0
ABHD13	4.4236058643	4.7561247013	5.0422641365	4.0495186971	4.2743445362	4.5619744521
ABHD14A	3.7976387712	3.4524196332	3.6947756349	3.6838968405	3.4257521424	3.2591715122
ABHD14A-ACY1	0.5121428165	0.3247241013	0.2367744208	0.1967310573	0.4277693024	0.3286081794
ABHD14B	24.7125245907	23.0124973395	24.7223149063	21.804945225	21.3499228184	21.8001783357
ABHD15	5.4567458034	5.1600887633	4.9277330207	4.8674681624	5.0812178779	4.8179926694
ABHD16A	7.1752356782	6.0941569703	6.5183531728	6.6511878666	7.0588886161	6.6710879343
ABHD16B	0.0151421613	0	0	0	0.0187114435	0
ABHD17A	14.5653095698	13.2563213259	14.3424064133	12.5023740801	12.145445283	11.5210760242
ABHD17B	4.8223999367	4.534971323	4.817360814	4.2763325419	4.6685603494	4.8123625309
ABHD17C	13.7270426659	14.5573663057	14.3887034489	16.7039101232	14.6198762715	15.6915782403
ABHD18	0.741052831	0.7601115394	0.72879796	0.605543423	0.600819922	0.6613423102
ABHD2	8.1176603328	8.2761904934	8.6576779459	7.3302991275	7.3016724958	7.3943483642
ABHD3	4.7423594265	4.7447418628	4.7397595983	4.8464898366	4.8888769555	4.8227366606
ABHD4	2.9455447382	2.7375785165	2.6719817151	3.8987040097	4.0717112561	4.0746283904
ABHD5	3.1054927851	3.4967715477	3.390741503	3.010964665	3.1010960096	3.5853305949
ABHD6	4.9297998374	4.6233563051	4.4759301598	3.8117401566	3.5862007124	3.8573005578
ABHD8	1.4932958542	1.5164710829	1.6869066214	2.2171023852	2.0517591153	1.6699319103
ABI1	11.0047972709	11.5013686518	11.4841191014	10.2668722185	10.3049482408	11.098805084
ABI2	2.2213209071	2.3992695879	2.1680985059	2.1434874801	2.0640888807	2.1023783866
ABI3	0.0894333902	0.0351963509	0.0145930382	0.1091255317	0.1105144634	0.0317816267
ABI3BP	0.078149442	0.1092632209	0.1026856456	0.0928476013	0.1041946853	0.1096250923
ABITRAM	6.0354256174	5.8800162216	5.6856557551	5.1386816732	5.2593310336	5.166555491
ABL1	7.2318340963	7.0949317073	7.8754664064	6.2609395989	6.2014917647	5.8852797831
ABL2	4.6752940488	4.8634190746	4.4044270967	5.2342940655	5.1237166086	4.985770218
ABLIM1	1.7102087707	1.7195331879	1.740244414	2.4368157055	2.4432891242	2.4866811189
ABLIM2	3.662E-3	0	0.0215085195	0.017870992	0.0180984511	7.807E-3
ABLIM3	1.6905379529	1.6860213125	1.7667574262	1.8797550419	1.6758564488	1.6590317042
ABO	0	0	0	0	0	0
ABR	12.5239821725	12.347361047	13.3384644258	14.4546785138	14.1087898245	13.0263917125
ABRA	0	0	0	0	0	0
ABRACL	17.0171124519	18.192231256	14.5218827336	14.9249346428	16.317218062	16.6177563188
ABRAXAS1	0.6773968485	0.7235968673	0.7622422091	0.6691130149	0.6377688228	0.9285073028
ABRAXAS2	9.5503225442	10.6711683359	10.1654067269	9.8352898877	11.3388878291	11.1020087373
ABT1	22.0322923155	21.1395287233	21.450169548	22.0347631633	21.2345319658	20.8796755985
ABTB1	2.0431142339	1.8881789143	1.8207180194	2.4392742743	2.3162091861	2.2055364566
ABTB2	9.1560109152	8.1048180175	9.1750325982	10.2862607333	9.6042162054	9.5725714516
AC000093.1	1.0154555845	0.8106794831	1.065176147	1.2921485109	1.009828835	1.2062995829
AC000120.2	0	0	0	0	0	0.0300790868
AC000120.3	2.1790785148	3.3899334751	3.4134232173	2.0645460176	2.0063455106	2.4779884908
AC001226.2	0	0	5.396E-3	0	0	0.0117506682
AC002094.3	0	0	0	0	0	0
AC002310.4	0	0.0527829104	0	0	0	0
AC002456.2	0	0	0	0	0	0
AC002985.1	0.0329590693	0.0389129486	0	0.2815137805	0.1221843605	0.3162387845
AC002996.1	0	0	0	0	0.035585156	0
AC003002.1	0	0	0	0	0	0
AC003002.2	0	0	0	0	0	0
AC003002.3	0.1119518801	0	0.0548022857	0.1138352654	0.1613977985	0.0198919713
AC003005.1	0.2199704052	0.1888777308	0.1027846236	0.1464028392	0.0247110384	0.0639573568
AC003006.1	0	0	0	0	0.0334919115	0
AC003688.1	0	0	0	0	0	0
AC004076.1	0.0439240515	0.1815054361	0	0	0.0542777477	0.0468274032
AC004080.3	0	0	0	0	0	0
AC004223.3	0.0563860202	0	0.1821724333	0.1100824545	0.0139354457	0
AC004593.2	0	0	0	0	0	0
AC004687.2	0.0503604174	0.0548840833	0.0568898127	0.0850834619	0.02872213	0.1032484783
AC004691.2	0.0442396391	0.0522312928	0	0	0	0.0157212836
AC004706.3	1.0628840489	1.111787052	1.2665178258	1.6439006388	1.2097336538	1.3816356193
AC004805.1	0	0	0	0	0	0
AC004832.3	0.0152547044	0	0.0224022857	0.0372272084	0.0188505151	0.0487890918
AC004922.1	0.9347947502	0.5518302059	0.8702521936	0.6314174945	1.134515288	0.8008264969
AC004997.1	0.2085378159	0	0	0.0133923842	0.1356284021	0.1053104363
AC005020.2	0.0272011596	0	0	0.0663810463	0	0
AC005041.1	3.21E-3	0	0.0141427767	0.0117509459	0	0
AC005154.5	0.0328631186	0.1163989946	0	0	0.0406095521	0
AC005192.1	0.7921741226	0.7822309469	0.7720392183	0.7117699755	0.8810135466	0.8291811192
AC005258.1	0	0.4204316998	0.8628766835	0.5431414479	0.2860283202	0.1898208617
AC005324.2	0	0	0.0120258915	0	0	0.0174604899
AC005324.3	0.1132193241	0.1579757497	0.0529035058	0.106751375	0.2734549303	0.2084870846
AC005520.1	0.2199649932	0.2164170752	0.1615147203	0.2311210179	0.1359073671	0.1237662842
AC005551.1	0	0	0	0	0	0
AC005670.2	3.7427693688	5.0440598437	4.0648923558	6.7842420131	4.8629505733	5.1448738763
AC005697.1	0	0	0	0	0	0
AC005702.1	0.1877502079	0.332499415	0	0	0	0
AC005726.1	0.1720149523	0.071080986	0.2147205748	0.1259343279	0.0743966995	0.1833850306
AC005832.4	0	0	0	0.0336774257	0	0.2059718788
AC005833.1	5.1583314965	5.3768342446	5.6333180181	5.3830486993	5.6628641499	5.7545097571
AC005837.2	0.0471335334	0.3338877215	0.1384358366	0.1725352875	0.2329750506	0.4522412681
AC005943.1	5.5653789782	2.1281732348	7.64360623	4.4538899662	3.6752860529	2.7624429199
AC006030.1	8.925E-3	0	0	0	0	0.014273148
AC006059.2	5.309437899	4.934624884	5.2039157362	5.022774431	5.1941002797	5.8204290882
AC006064.6	0	0.288030775	0.1324034552	0.6050623798	0.2064390446	0.081983706
AC006254.1	0.0499017169	0.0420829962	0.0418760756	0.0869849518	0.0352368327	0.0646002289
AC006486.1	2.142091321	1.9268941999	1.9973122209	2.2818484683	2.5209724979	2.6461714224
AC006486.3	0	0	0	0	0	0
AC006538.2	5.9041043724	4.3689280095	7.8766931674	6.9504500741	6.268230206	7.0922387527
AC006978.2	0	0	0.0497828572	0	0.0418900335	0.1084202039
AC007040.2	1.7093768503	1.7247239929	1.4748968339	1.3121106398	1.2097194172	1.2816042706
AC007192.1	2.8319993794	3.4524457923	4.7908303132	4.5806407567	3.8630724942	4.0115475445
AC007326.4	0.0811634362	0.0319417253	0.0993270907	0.0825288623	0.2173061175	0.129792431
AC007375.2	0	0	0	0	0	0
AC007687.1	0.9545536914	0.2921822555	0.176524118	0.4313832483	0.27086177	0.9874965142
AC007731.4	0.0701147904	0.5380742344	0.1544505413	0.2138830298	0.173284238	0.2242479994
AC007846.2	0	0	0	0.036295302	0	0
AC007906.2	0.3984839573	0.4570260071	0.4848744847	0.597362467	0.6190345646	0.5219260043
AC007998.2	0.0992393956	0	0	0.4238174498	0.1226319222	0.2644976403
AC008012.1	0.0197178712	0.4190363806	0.0289566663	0.1122776941	0	0
AC008073.3	0.0188141354	0.0111064041	0	0.0344351678	0.0464979372	0.0200577377
AC008162.2	0	0	0	0	0	0
AC008397.1	0	0	0	0	0	0
AC008397.2	0	0	0	0	0	0
AC008403.1	0	0	0	0	0	0
AC008481.3	0.0621099381	0	0	0	0	0
AC008537.1	0.0392642826	0	0	0	0.0485195866	0
AC008575.1	0	0	0	0	0	0
AC008581.2	0.4038468589	0.170285582	0	0.1759889325	0	0.1537645992
AC008676.3	0.02116921	0	0	0.0129152059	0	0
AC008687.1	0.0287238709	0	0	0	0	0
AC008687.4	0.0385711204	0.0455387866	0.0188811975	0.0470640107	0.0635507114	0.1096550582
AC008687.8	0	0	0	0	0	0
AC008695.1	0	0	0	0	0.1047349125	0
AC008750.7	2.8682166509	2.4671939347	2.2865781288	3.2997765146	2.4303821976	3.1014868493
AC008758.1	0.1152652913	0	0	0	0.0619284402	0
AC008758.5	0.3659151134	0.3456125739	0.6985737071	0.3571881262	0.406951152	0.7411935495
AC008758.6	0	0	0.0563867056	0	0	0
AC008763.2	0	0.136594135	0	0	0.1225421478	0.0352405348
AC008763.3	0	0	0	0	0	0
AC008763.4	0	0	0	0	0	0.0241477655
AC008764.1	0	0	0	0	0	0
AC008764.4	2.1737953753	0.5403115493	2.7442800009	0.9772142212	2.6155089666	1.6872894233
AC008770.1	0	0	0	0	0	0
AC008770.2	0	0.0120123343	0.0298831752	0	0.0125726734	0.0108469064
AC008770.4	0	0	0.0309381489	0	0	0
AC008878.1	0.0356103509	0.1681726799	0.1568866697	0.1738052633	0.0880087139	0.3037133788
AC008878.2	0	0	0	0	0	0.1533075495
AC008982.1	0	0.1383975585	0.0688585314	0.0572131552	0	0.0999762628
AC009070.1	0.0602052333	0.2030885315	0.0505224882	0.1993960192	0.2231900985	0.2659082944
AC009133.6	2.6567029578	2.4974613768	2.4292354232	2.1774280168	2.1060344551	1.9345207075
AC009163.3	0.0531222647	0.0627185171	0.0624101325	0.0129638279	0	0.022653445
AC009163.5	2.8540688437	2.0620191705	3.8785542222	3.0666790941	2.6845978827	2.9518934761
AC009412.1	0	0	0	0	0	0
AC009690.1	0	0	0.0151602116	6.298E-3	0	0
AC009690.3	0	0	0	0	0	0
AC009779.3	0.3987953489	0.379706122	0.3495011869	0.3688781507	0.3179346132	0.3428673115
AC009879.2	0.0810662926	0	0	0	0	0
AC009879.3	0	0	0	0	0	0
AC010132.3	5.9167212055	6.8085235672	6.7919839233	5.6433214959	5.9360584942	5.7852356159
AC010197.2	0.0175117025	0.0103375489	6.429E-3	0.0160256744	5.41E-3	0.0233365186
AC010255.2	0	0	0	0	0	7.501E-3
AC010319.2	0	0	0	0	0	0
AC010323.1	20.1635630555	19.3481218471	17.149335966	15.3889577451	21.9341993337	20.2098998707
AC010325.1	0.0289448237	0	0	0	0	0.030858058
AC010326.2	0.1106713848	0.1045308618	0	0.1890558232	0.2735172776	0.1179866925
AC010327.2	0	0	0	0	0	0
AC010422.3	0.5118881711	0.3816998057	0.4747787523	0.6245997022	0.7324257408	0.5457236516
AC010422.5	0.1543723931	0	0.0566758681	0	0.047690192	0
AC010422.6	0.0539657632	0	0	0.0423310924	0.1857694605	0
AC010422.8	3.4146251733	3.3206490494	3.1736794347	2.8781632783	3.2257076423	3.0847004402
AC010463.1	0.1496401822	0.1325039094	0.1648154906	0	0.2773696336	0.1395898897
AC010522.1	1.4025377909	1.2649226377	1.0584548456	1.2122129819	1.4442845027	0.9137606141
AC010531.1	0.2369041185	0.3636094512	0.208743229	0.1156270062	0.1463733594	0.1262816646
AC010542.3	0	0	0	0	0	0
AC010547.4	0.0851960849	0.0591684124	0.1398340232	0.1834503945	0.1176640364	0.2564540939
AC010615.4	0	0	0	0	0	0
AC010616.1	0	0	0	0	0.0157798429	0
AC010619.1	0	0	0	0	0	0
AC010646.1	0	0.0517579995	0	0	0	0
AC010973.3	0	0	0	0	0	0
AC010980.1	0	0.0179678933	0	9.285E-3	0.0188060413	0.0243369922
AC011005.1	0.0178756631	0	0.0262512928	0	0.0220892813	0
AC011330.3	0	0	0	0	0	0
AC011448.1	0.9050353329	0.7508554864	0.5927018606	0.6118491352	0.5742973823	0.5215446428
AC011452.1	0	0	0	0	0	0
AC011455.2	0	0	0	0	0	0.0978923651
AC011462.1	0.0865754846	0.0567860455	0	0	0	0
AC011473.4	0	0	0	0	0	0
AC011479.1	0	0	0	0	0	0
AC011498.4	0	0	0	0	0	0
AC011499.1	0	0.1376353	0.2282642538	0.0948300662	0.0480185238	0.3728460713
AC011511.1	0.4536997248	0.4336280249	0.3807316693	0.4876942424	0.1868816614	0.4491397729
AC011511.4	0	0	0.0179218286	0.0148908834	0.1960453568	0.1691355181
AC011530.1	0	0.0310306982	0.0771953035	0.0641400099	0	0
AC012184.2	0.3665374661	0.6800364919	0.858682123	0.6176234193	0.0539210713	0.3814614209
AC012213.5	0	0	0	0	0	0
AC012254.2	1.1376968782	0.8208540521	0.6868696339	1.4961752636	0.8747652236	1.2668044877
AC012254.6	0	0	0	0	0	0
AC012254.7	0	0	0	0	0	0
AC012309.1	0.0272998337	0.1933884143	0	0.0333109241	0	0
AC012488.2	0.0914047065	0.0359721589	0	0	0.0753003031	0.1624108318
AC012531.3	0	0	0.1706840817	0.0709089684	0	0
AC012651.1	0.294902508	0.1484024869	0.1490927281	0	0.0179221171	0.0257701127
AC013271.1	0	0	0	0	0	0
AC013394.1	0.047691091	0.0394143617	0.0630330473	0.0756497138	0.0294663734	0.0915181949
AC013470.2	0	0	0.0177443847	0	0	0
AC013477.1	0.5525293337	0.4122431422	0.7156243413	0.8661463007	1.0146728645	0.278163052
AC013489.1	0.4347031287	0.3014207461	0.6890482992	0.2525806929	0.6224357117	0.3825192035
AC013717.1	0.5283537577	0.4078679442	0.736123112	0.487650741	0.3180776981	0.2888603092
AC015688.4	0	0	0	0	0	0
AC015802.6	0.0598964339	0.0707164037	0.0410484047	0.0682125715	0.0197373628	0.0340562933
AC015813.2	4.5253382974	3.4875087314	3.3301441823	4.6115819424	3.9451553752	4.6654121222
AC016027.6	0.2895485658	0.0739143702	0.321785345	0.1527799472	0.2514273206	0.0417145325
AC017083.3	1.076958315	0.6357525313	1.4952991406	0.9437565501	1.5848819873	1.0855185029
AC018362.3	0	0.2928012371	0.2081153887	0	0.043779933	0
AC018512.1	0	0.0572987312	0	0.0355306976	0.0479772353	0
AC018523.2	0.1479244062	0.4147846237	0.1900800001	0.1128097225	0.2970384194	0.4731063443
AC018630.2	1.3378940738	1.1024134409	1.0847131432	1.1733464582	1.2227235334	1.3223249313
AC018709.1	0	0	0	0	0	0
AC018755.2	9.774E-3	0.0115391211	0	0	0.0120773863	0
AC018809.3	0.3906048874	0.0230582783	0.1864273258	0.2025598106	0.0965355097	0.0520529526
AC019117.1	0.0256337922	0	0.0376444881	0	0	0.0136640847
AC020636.2	0	0	0	0	0	0
AC020765.6	0.0405747721	0.0205304517	8.512E-3	0	0	0
AC020907.6	0.0887359559	0	0.0930808054	0	0.0469939848	0
AC020909.1	0	0.0421428771	0	0	0	0
AC020915.4	0.446049411	0.8507032904	0.713831698	0.8931512619	0.6147903549	0.7681686787
AC020922.1	7.383E-3	0	0	0	0	0
AC021072.1	0	0	0	0	0	0
AC021087.5	2.6488659953	2.487349648	2.6958537775	1.796454047	2.5729281476	2.502154894
AC021660.3	0	0	0	0	0	0
AC022150.4	0.0954628435	0.2379384663	0.186922525	0.2976777484	0.3670027459	0.4070915056
AC022335.1	0	0	0	0	0	0
AC022384.1	1.6305162702	1.4146954729	1.1025807537	1.6934190679	1.6400011435	0.8651036357
AC022400.5	0.2405932751	0.1557721849	0.2906367353	0.1089046214	0.2109909834	0.2068518844
AC022414.1	0	0	0	0.089205027	0	0
AC022415.2	0.1978171952	0.1066214791	0.1894593307	0.1364288553	0.1806776988	0.2063081594
AC022506.1	0	0	0	0	0	0
AC022826.2	5.6733346475	7.2134376943	6.5798053629	7.3130356346	7.3342107105	7.3510574849
AC023055.1	0.0890961424	0.0946717947	0.1439262871	0.1087140262	0.0440390881	0.1899706809
AC024592.3	0.1750152131	0.0486190055	0.1814248037	0.2135514282	0.2162694753	0.1646325942
AC024598.1	0.0334077575	0	0	0	0	0.0213695933
AC025165.3	0.2514538384	0.2014526752	0.079129792	0.1534104532	0.0554867985	9.574E-3
AC025165.6	0.0145423269	0.0343386406	0.0533903106	8.872E-3	0.0179702173	0.0155035654
AC025263.2	0	0	0	0	0	0
AC025283.2	0.0355542716	0	0	0.0216914443	0.0219675294	0
AC025287.4	0	0.0214962659	0	0	0	0
AC026316.4	0	0	0	0	0	0
AC026464.1	0	0	0	0	0	0
AC026464.3	0	0	0	0	0	0
AC026464.4	66.8341389734	63.2546041088	62.5924050397	61.039284968	60.5559583795	57.6988006632
AC026464.6	7.4068727011	5.6496161397	4.0369575532	3.3542260399	2.4533297184	4.1246125824
AC026786.1	0	0	0	0	0	0
AC026954.2	0.7464184411	0.383605088	0.6447954661	1.2536490492	0.8138495423	0.7208615191
AC027644.4	0.152731324	0.4701236997	0.1602096297	0.1530821666	0.3370229803	0.2500553918
AC027796.3	0	0	0	0	0	0.0455761766
AC034102.2	1.4774290385	0.3270597517	0.2034072569	0.7886991397	0.0570526837	1.0828717298
AC034228.3	0	0.0245370081	0.0101734835	0	0.0856052848	0
AC036214.3	0.2069924525	0.2967526431	0.3691169016	0.2345289752	0.2557843303	0.5832112344
AC037459.1	0.4146019824	0.2892485868	0.1937292822	0.3679216592	0.0698633447	0.2410946771
AC040162.1	0.3931608244	0.3282103577	0.4199098622	0.3585860921	0.3435203803	0.3725764474
AC046185.1	0.0530473743	0	0	0.0517822072	0	0
AC048338.1	1.002325118	0.9020922082	0.5670680476	0	1.4111819364	0.8846425808
AC048338.2	0.1440469747	0.0226757718	0.0141026724	0.0117176241	0	0.020475785
AC053503.6	0	0	0	0	0	0
AC055811.2	0.2400385853	0.157444594	0.2545894727	0	0.1483100182	0.2559049822
AC055839.2	0.6020523332	0.6041883814	0.6852112459	1.2121179063	1.1345496673	1.0269561714
AC058822.1	0.3098798774	0	0.4680759934	0.2160637979	0.1969324398	0.1604619018
AC063943.2	0	0	0	0	0	0
AC064824.1	0.0199751935	0	0.0220009176	0.0243734875	0.0555383457	0.0106477705
AC067968.1	0.4975804267	0.913049044	0.3697626342	0.4388975184	0.4741159819	0.6646855199
AC068234.1	0	0	0	0.0890244912	0	0
AC068533.4	0.0244869441	0.4625660697	0	0.3286653759	0.2420716903	0.2349496393
AC068547.1	1.6415862599	1.7435060845	1.6945860425	1.6761870542	1.7399593166	1.6402555217
AC068580.4	0.6904126247	0.7929515033	0.8000882905	0.9971656661	1.1665594392	1.0014264725
AC068631.2	1.1265949349	0.7448606322	0	0.9347670299	0.5568615232	1.4412745669
AC068775.1	0.0452444138	0	0	0	0	0
AC068831.6	1.9235268829	1.7899520827	1.7672357124	1.8075090873	1.853932862	1.8789397284
AC068870.4	0	0	0	0	0	0
AC068896.1	0.0989638917	0.1168411883	0.1840889171	0.1127042312	0.1304442422	0.0562695155
AC068946.1	0.038842086	0.0286616879	0.0427811392	5.924E-3	0.035998403	0.0207047615
AC068946.2	0.3314444446	0.2083641869	0.3603158863	0.4044244683	0.3989336841	0.2982847555
AC069257.3	0	0.1505953094	0.0468296368	0	0	0.0679923313
AC069288.1	0.5706657187	0.6456803629	0.360827407	0.4255284909	0.6464168203	0.5914867364
AC069368.1	0.7779063036	0.8975574784	1.7914811416	1.1433446472	1.0049671623	0.7539321932
AC069444.2	0	0	0.0496709856	0.0412706131	0	0
AC069503.2	0	0	0.0543234017	0.1053178261	0.0609475965	0.0920180212
AC069544.1	6.3990970749	6.6036817811	6.5224845154	6.7728039449	6.460704352	6.6047776284
AC072022.2	0.0197351071	0	0	0	0	0
AC073082.1	0	0	0	0	0	0
AC073111.3	0.4845736238	0.4798335661	0.4820653406	0.4450425563	0.4249522992	0.3888414421
AC073283.3	0.0689022253	0.1355817384	0.134915088	0.0280245516	0.0283812434	0.0244855394
AC073508.2	0.1548947918	0.2817274386	0.3627234543	0.1992169915	0.3103886035	0.2053007829
AC073585.1	0.061469754	0.124412461	0.2966059144	0.0857195931	0.1519185812	0.205960434
AC073610.1	0.033797848	0	0	0	0	0
AC073612.1	0	0.2765797122	0	0	0.1809258256	0
AC073896.1	0.9219462367	2.5566878882	1.0075709893	0.4970698485	1.563178515	0.9600284722
AC074143.1	0.3034235875	0.1061438318	0.2640548163	0.1096988919	0.277737803	0.2276338577
AC078815.1	0	0	0	0	0	0
AC078927.1	0.2982728785	0	0.5728064113	0	0.4252860108	0.1467639346
AC079447.1	0	0.1069959649	0.0665436686	0.1658693481	0.0839902528	0
AC079594.1	0.0335966704	0.0475988746	0.0592060408	0	0.0996384368	0.1647599884
AC079741.2	0	0	0	0	0	0
AC083800.1	0	0	0	0	0	0
AC083977.1	0	0	0	0	0	0
AC084337.2	0	0.5126032647	0.6000974275	0.1869782867	0.4418356022	0
AC084756.2	0	0	0	0	0	0
AC087289.3	0.0446008741	0.2053653538	0.0327492917	0.021768577	0.0992053974	0.1093626158
AC087632.2	2.1635969534	1.775943407	0.8372061996	2.2628525231	1.807860168	1.5963201059
AC087721.2	0.3401918429	0.4170935866	0.1537195381	0.1915836632	0.2910331623	0.8997211821
AC090004.1	0.0338231648	0	0	0	0	0
AC090227.2	0	0	0	0	0	0
AC090360.1	0.0231439903	6.831E-3	0	0.0423600219	0.0214495866	0.0308422415
AC090373.2	0	0	0	0	0	0
AC090517.4	0.1833344152	0.2111734582	0.1313344538	0.0982108172	0.1712936486	0.1763841463
AC090527.2	0	0	0.0938359892	0.0779664176	0	0
AC091057.5	1.9559492975	2.1932367809	2.482684307	1.786970832	2.0161926615	2.2738506325
AC091167.2	0	0	0	0	0	0.0313565467
AC091167.6	0	0	0	0	0	0
AC091167.7	0.0393718828	0.019921801	0	0	6.95E-3	0
AC091551.1	0.1384028352	0.0612767121	0.2540642365	0.3166452211	0	0
AC091959.1	3.423024818	3.7676572184	4.7765380936	3.6442412549	3.6990506355	3.8237523559
AC092017.2	0	0	0	0	0	0
AC092042.3	0.0955494181	0.1128099083	0.0801823044	0.0666218482	0.0674698	0.1455216763
AC092073.1	0.0463592659	0	0	0	0	0
AC092111.3	0	0	0	0	0	0
AC092143.1	0.2114557006	0.2016436474	0.214984471	0.1587788717	0.0904498778	0.1127163935
AC092329.3	0	0	0	0	0	0
AC092442.1	0	0	0	0	0	0
AC092587.1	0.2699786247	0.2789052143	0.1982384626	0.1235342342	0.2502131149	0.2518460342
AC092647.5	0.4692671188	0.2462389817	0.3828566151	0.4771616784	0.4510192521	0.2362458716
AC092718.2	0.3339997599	0.4111152403	0.3861344558	0.4162135484	0.5005443663	0.7348821753
AC092718.7	0.1092937327	0.0184338657	0	0	0.0675281245	0
AC092835.1	0.2449757215	0.1851067345	0.2158553572	0.2869597316	0.2663944318	0.2402749831
AC093155.3	0.0336467399	0	0.049411897	0.1505362527	0.0831557744	0
AC093227.2	0	0.0339558851	0	0.0350931646	0.177699123	0.0306615099
AC093246.1	0	0	0	0	0	0
AC093323.1	6.4487683924	5.9176550271	6.1078129595	6.0852366538	5.8913752031	6.1193098136
AC093423.3	0	0	0	0	0.042658658	0
AC093512.2	12.818495834	12.8631811201	15.7036219123	13.351449032	11.1445458023	13.2284275596
AC093525.1	0.1136424287	0	0.1668895111	0	0.0468100039	0.0403847068
AC093525.2	0.1277503022	0.0822696598	0	0.2125627642	0.0430536455	0
AC093668.1	0	0	0	0	0	0
AC093827.5	0.0180832699	0	0	0.0441299707	0.0223458248	0.0578356875
AC093884.1	0.0855936169	0.046641067	0.2417277841	0	0	0.0491353155
AC093899.2	0	0.0826523094	0.1370765183	0.0711838094	0.1730155802	0.0995112569
AC096887.1	0	0	0	0.046957047	0.0475547085	0.0136757303
AC097104.1	0	0	0.0147619692	0.0858579429	0.136636859	0
AC097625.1	6.158E-3	0	0	0	0	0
AC097634.4	0	0	0	0	0	0
AC097636.1	0	0	0	0	0	0
AC097637.1	0	0	0	0	0	0
AC098484.3	0.5565749288	0.7413630023	0.6287367168	0.9577417086	0.4056077959	1.0041547583
AC098588.2	0.0836183796	0.0705168512	0.1227977143	0.0874543944	0.2066574986	0.1146156441
AC098650.1	0.0447068564	0	0.0656542235	0.0389648292	0.0394607671	0.047661951
AC098850.3	1.0644671024	1.2234457379	1.0019690801	0.8794621359	0.9762348093	1.0473229104
AC099489.1	0.0112631392	4.433E-3	0.0110269836	6.872E-3	4.639E-3	8.005E-3
AC099569.1	0	0	0	0	0	0
AC099811.2	0.1694684424	0.0222313342	0.110610118	0.0229759251	0.0465367178	0.0200744664
AC099850.2	0	0	0	0	0	0
AC100868.1	0	0	0	0	0	0
AC104109.3	1.0750934521	1.1589291202	0.6864468503	1.4829223398	1.155228253	1.1461564413
AC104304.2	0	0	0	0	0	0
AC104389.5	0.0128643661	0.0151882449	0	0	0.0105978204	0
AC104389.6	0	0	0	0	0	0
AC104452.1	0.1028185452	0.1527191745	0.2922466537	0.0202351508	0.0614781012	0.0459674906
AC104472.3	0.0542425687	0	0.0619561346	0	0	0
AC104532.1	3.9704313353	1.5165986246	0.9717957047	4.9871622322	2.9822814884	2.3239309913
AC104581.2	0	0	0	0	0	0
AC105052.1	0	0	0	0	0	0
AC105052.3	0.5368739517	0.9674664871	0.995906369	0.2241087266	0.6459663364	0.9187899883
AC105206.4	0	0	0	0	0	0
AC106741.1	0	0	0	0	0	0
AC106873.8	0	0.1003968729	0	0.0518797255	0	0.0906564417
AC106886.5	1.5872616465	1.3291208154	1.5681600005	2.0639895304	1.8898237898	1.5768963834
AC107871.1	0.6143813323	0.677740985	0.6880790012	0.526276891	0.417944625	0.4796655255
AC107959.5	0.2720115963	0.2293921667	0.2282642538	0.3793202649	0.1440555713	0.2899913888
AC108488.2	2.9310156863	3.3739757619	2.9054302333	2.9703902403	2.1832064267	2.9164370176
AC108941.2	0	0	0	0	0	0
AC109583.1	0	0	0	0	0	0.0162630306
AC110275.1	0	0	0	0	0	0
AC112128.1	0.6075999852	0.4951341173	0.6304226668	0.5036590287	0.7345001047	0.506944139
AC112229.3	0	0	0	0	0	0
AC112504.2	0	0.0705168512	0	0	0	0
AC113189.9	0	0	0	0	0	0
AC113348.1	0	0	0	0	0	0
AC113554.1	0	0	0	0	0	0
AC114402.2	0	0	0	0	0	0
AC114490.1	0.7212388793	0.7311088835	0.5563342721	0.6044766467	0.8462354492	0.4271735043
AC114490.2	0.0856539835	0.168544861	0.1048225826	0.1219329369	0.1499459245	0.1293638475
AC114982.2	0	0.0351190642	0	0	0	0
AC116366.1	0.1335318616	0.1249331023	0.0258997523	0.116820567	0.2584083553	0.0590920964
AC117378.1	0	0	0	0.2811034106	0.142340624	0.1228024759
AC117457.1	0	0	0	0	0	0
AC118470.1	0	0	0	0	0	0
AC118553.2	0.6070128685	0.3745160366	0.6671334627	0.2293686805	0.2951993931	0.4216821877
AC119674.2	0.1445605885	0.1405556221	0.1123911284	0.0933835059	0.052540042	0.0725251533
AC119676.1	0	0	0	0	0	0
AC119733.1	0	0	0	0	0	0
AC120057.2	0	0	0.1709040354	0	0	0
AC120114.4	0.0406060477	0	0	0.2477350201	0.0501776301	0.0865801628
AC124312.1	0.0993954324	0.100586301	0	0.1039552235	0.0175463914	0.0908274916
AC126283.1	1.0034205553	1.1511543337	0.8201960542	0.4735737961	1.7195463562	1.1403896164
AC127029.3	0	0	0	0	0	0
AC129492.3	8.1473386393	6.3161637053	5.189538188	7.2463570488	6.7320926445	8.0579781111
AC131160.1	0.1255096018	0.3312308866	0.4553715109	0.4504273093	0.1003552601	0.2361277168
AC132217.2	0	0	0	0	0	0
AC134669.1	0.1454232689	0	0.0533903106	0	0.1347766295	0.3294507645
AC134980.2	0	0	0	0	0	0
AC135050.2	1.2635118922	1.1973325152	3.1006874994	0.5578598612	0.7293122695	0.7266868159
AC135178.3	0.1755254616	0.1208860307	0.1396242233	0.1606305203	0.1717124988	0.1091577563
AC136475.9	0	0	0	0	0	0
AC137834.1	0	0	0	0	0	0
AC138647.1	0	0	0	0	0	0
AC138696.1	0.1402779858	0.2116235777	0.4005655507	0.0950919373	0.0385209007	0.1246252258
AC138811.2	7.1808925212	4.8844918419	6.8133443851	8.2572287171	5.8061560306	5.1982095144
AC138894.1	5.386E-3	0.0317931414	0	0.0197147907	0.0732076301	0.0344503129
AC138969.1	2.979004042	2.7981893802	3.2118358736	3.9070419581	3.8967120208	3.3222136179
AC139491.7	0	0	0	0	0	0
AC139530.2	0.0704795916	0.0138685587	0.1552541341	0.1719966758	0	0.1127073712
AC140504.1	0	0	0	0	0	0
AC142391.1	0	0	0	0	0	0
AC144573.1	0	0	0	0	0	0
AC231656.1	0	0	0	0	0	0
AC231657.3	0	0	0	0	0	0.0840408005
AC233723.1	0.1387217358	0.0409452685	0.0509299276	0.1692665698	0.2999866915	0.2957823074
AC233992.2	0.1838975642	0.1169095165	0.2700626424	0.2071288288	0.034960855	0.1055670406
AC235565.2	0	0	0	0	0	4.894E-3
AC242628.1	0	0	0	0	0	0
AC242842.3	0.1220799358	0.151524459	0.0505662685	0.0973972164	0.030944901	0.1635209675
AC243547.3	0.0618546918	0.0486856069	0.0302788885	0.0251581135	0.0509566435	0.0439621649
AC243967.1	0	0	0	0	0	0
AC244197.3	0.246666463	0.1730868167	0.0785996502	0.2243148428	0.3680727248	0.1860643574
AC244517.10	0	0	0	0.1005406359	0	0
AC245033.1	0.1633791949	0.1808369726	0.2549260555	0.2242724632	0.2145088011	0.0870892276
AC245748.1	0	0	0.4137035295	0	0	0.1716170073
AC253536.7	0.5328724067	0.231785824	1.1120438974	0.71864698	0.4158821711	0.8670922643
ACAA1	5.7411442763	5.3040659792	5.5476710146	5.915909491	5.5436324771	5.4330331506
ACAA2	5.3413789316	5.0926925975	4.9463518343	5.0224952051	5.6194458231	4.833425578
ACACA	10.3297145249	10.893862532	11.3759983606	11.7093321296	11.2477731631	10.7925477402
ACACB	0.3937932789	0.3822348784	0.4411574556	0.4767033225	0.4596900512	0.4380759263
ACAD10	2.3982020828	2.3659848023	2.4901793042	1.7360196524	1.770606473	1.7942852012
ACAD11	2.7542727939	2.4626955973	2.595513779	2.3754997532	1.9456518122	2.0611686767
ACAD8	1.5471924866	1.3400677399	1.4806083067	1.2727617137	1.4691807143	1.3858175761
ACAD9	4.105075606	3.9979677986	4.1608731476	4.0527700226	3.8993709673	4.0654142837
ACADL	0	0	0	0	0	0
ACADM	6.0499178574	6.5428927819	6.4654681561	3.796018497	4.3182925255	4.7687730139
ACADS	4.1709834888	3.4736779304	4.2572070758	4.0229356625	4.2773112013	3.5056835575
ACADSB	5.0810841161	5.4302726343	5.4939862852	4.5206514794	4.7974772533	5.0810361584
ACADVL	62.7049371192	59.5598199948	59.7072040022	70.8707187791	67.4953251665	66.1356045799
ACAN	7.6621833498	7.0997947506	8.9404702015	2.3802355309	2.3721872296	2.0156978866
ACAP1	0.0608543463	0.0538855184	0.0938359892	0.0519776118	0.0526391742	0.0681206187
ACAP2	2.3439672669	2.7073361325	2.6175302264	2.1152676972	2.1773907859	2.3861043433
ACAP3	3.4123443945	3.1256612531	3.6822390299	2.8095490066	2.6178119683	2.4989817252
ACAT1	5.9471773755	6.3175360954	6.1011779685	4.4966966429	4.7393194792	4.9869229655
ACAT2	26.9914045738	27.0593920432	25.9187399984	25.5334355207	24.3360935349	25.3644116435
ACBD3	24.8730314025	27.7248524198	27.1229323208	22.1521079416	22.9160076041	24.0223404363
ACBD4	1.5605368673	1.5530141283	1.3258640924	1.8238965993	1.7436726444	1.6126931071
ACBD5	5.4365417572	5.7360800801	5.5577574978	4.8163687293	5.1260486626	5.3897729685
ACBD6	7.1018853001	7.0009377726	7.0883313213	7.3087635158	7.0303989688	6.9497177508
ACBD7	0.356545375	0.451021485	0.3366028718	0.551584188	0.5979430162	0.4683532666
ACCS	0.6686893531	0.6936511221	0.7549505087	0.4810665455	0.4871894805	0.6387158391
ACCSL	0	0	0	0.0147552942	0.0149430971	0.0128919578
ACD	7.1660665938	6.8974801069	6.9232307384	8.6242840345	7.7645640064	7.8637782768
ACE	0.1916275358	0.1816325256	0.1823248789	0.2898070308	0.3501936692	0.2647189772
ACE2	4.636E-3	2.737E-3	0	0	5.729E-3	2.471E-3
ACER1	0	0	0	0	0	0
ACER2	0.2442513072	0.2114742643	0.3945645996	0.3079668811	0.2213389004	0.3037955227
ACER3	0.7437048073	0.8353600429	0.8123083154	0.7488627954	0.7052582975	0.7438953199
ACHE	0.033250313	0.0588852057	0.0488297244	0.047333564	0.0479360177	0.053172206
ACIN1	24.2473107625	23.0710856862	23.7728826445	24.2338910824	22.8702477425	22.6029347375
ACKR1	0	0	0	0	0	0
ACKR2	4.135E-3	0	6.072E-3	0	0	8.817E-3
ACKR3	0	0	0	0	0.013477663	0
ACKR4	8.459E-3	0.01997405	0	0.010321519	0	0
ACLY	78.9153274292	78.5534975349	80.9149224745	79.4494962004	76.3305422738	73.4140930232
ACMSD	0	0	0	0	0	0
ACO1	6.502643334	6.6364990773	6.8110065136	7.391140714	6.8389818397	6.6680362758
ACO2	5.9347670628	5.8469406589	5.748579759	4.1956564078	4.2608675252	3.9612843345
ACOD1	0	0	0	0	0	0
ACOT1	2.0086265565	2.1027071049	1.848520753	1.3234868761	1.2410481455	1.4989768405
ACOT11	1.0167721083	0.9003349051	1.0146836722	0.6569821164	0.6739107375	0.6331429185
ACOT12	0.4601908376	0.3259931076	0.4730690584	0.2582988534	0.2047198213	0.3041776776
ACOT13	4.9171946079	4.4284069023	4.6707287199	4.3761032536	4.5968830025	4.557497802
ACOT2	6.8590686227	6.8092664741	7.2780108734	4.6797643523	4.4766948508	4.4698629892
ACOT4	0.2773961262	0.3820906246	0.6336864985	0.9590135468	0.799827998	1.1336386918
ACOT6	0	0	0	0	0	0
ACOT7	45.2055294748	41.7118457731	43.4524974896	58.1737886091	55.5504212976	54.2727998076
ACOT8	4.1845679222	3.7589336325	4.386196723	4.9288003145	5.228615077	4.969749071
ACOT9	10.7822713259	10.8815723146	10.0252022508	9.5430195949	10.2006525232	9.7911570432
ACOX1	4.0407476924	4.2495466402	4.2414561718	4.2422663872	4.4646100439	4.429840699
ACOX2	2.0315132352	1.861622738	2.2462056403	2.4932394573	2.4738897262	2.8646415894
ACOX3	4.1737442365	3.54157409	4.0086461345	3.9037267702	3.8663651356	3.692376055
ACOXL	0	3.263E-3	0	0	0	0
ACP1	20.2704218551	19.3956260289	18.7614834784	20.2372832266	20.3271991738	20.9449068909
ACP2	11.1977586655	10.2979700644	11.0676550732	10.6586925801	10.9064621891	10.1071654264
ACP3	1.7038221696	1.8247718087	1.7817144999	1.9631263883	2.151072795	2.0863796341
ACP4	0	0	0	0	0	0
ACP5	21.8576553647	20.044034476	20.6042701342	19.9226143783	19.2299793658	19.237287608
ACP6	3.6972529258	3.4627754602	3.6851601236	3.3651310476	3.4358769226	3.2793472964
ACP7	0	0	0.0108920443	0	0	7.907E-3
ACR	0	0	0	0	0	0
ACRBP	0.0160347745	0.0189313706	0	0.0489135906	0.0297216928	0.0256419942
ACRV1	0	0.0135788944	0.0168901594	0.0140336904	0	0.02452296
ACSBG1	0.0886675012	0.0981420094	0.0691754429	0.071000346	0.0719040266	0.0502181946
ACSBG2	0	0	0	0	0	0
ACSF2	0.7282891127	0.5609720737	0.5890985743	0.7841024925	0.7555814529	0.7722765326
ACSF3	1.6992746385	1.7063094334	1.7698036275	1.7804694648	1.6672262074	1.6662716181
ACSL1	6.0288660851	5.662201957	6.0321824715	4.7515366842	5.0439725142	4.7950222687
ACSL3	20.8175358662	23.047404088	22.0392805484	18.9665354782	19.428252806	20.3595208087
ACSL4	12.9784769122	14.553359539	13.7311706315	12.0991270892	13.8598800846	14.7114589601
ACSL5	0.0373084838	0.0503406417	0.0469622987	0.2211134476	0.1712388622	0.1590982029
ACSL6	5.313E-3	9.41E-3	0.0117046539	0.0210711782	0	0.0184102559
ACSM1	0	0	0	0	0	0
ACSM2A	0	0	0	0	0	0
ACSM2B	0	0	0	0	0	0
ACSM3	0	0	4.415E-3	3.668E-3	3.715E-3	6.41E-3
ACSM4	0	0	0	0	0	0
ACSM5	0	0	0	0	0	6.074E-3
ACSM6	0	0.0189920697	0.011811679	0	0	0
ACSS1	6.0994946424	5.6954345478	6.1610796607	6.8561286792	6.7668382178	6.8294623712
ACSS2	8.4061327581	8.2079034949	8.1814445148	7.5326929549	6.9374780517	6.7144500059
ACSS3	0	0	1.796E-3	1.492E-3	0	0
ACTA1	0	0.0178296788	0.0221775136	0	0	0.0160998564
ACTA2	3.307646387	3.1886127811	3.7099269136	5.3318969487	5.1935195968	4.8769418736
ACTB	651.6516048601	612.9282767135	629.7114181273	655.4329644748	665.5485669456	658.6788038751
ACTBL2	0.2424154885	0.3339076384	0.2729326435	0.7690602972	0.8886864158	0.7667023582
ACTC1	0	0	0	0	0	0
ACTG1	530.9653605428	504.5311548714	506.4542010339	586.6284083443	598.9352010428	571.8712488897
ACTG2	0.0177724711	0.0209829728	8.7E-3	7.229E-3	7.321E-3	0
ACTL10_1	1.23572132	1.1960742844	1.4713927308	1.2225503359	1.4169489734	1.2936647407
ACTL10_2	0	0	0	0	0	0
ACTL6A	24.1280515209	23.5087571406	23.7095336046	24.5740172348	23.6089853358	23.6624434767
ACTL6B	0	0.01121859	0	0.0231886652	0	0.0101301706
ACTL7A	0	0	0	0	0	0
ACTL7B	0	0	0	0.019691304	0	0
ACTL8	5.8768665929	5.5941584052	5.9334470425	5.064434656	4.6750095195	4.5293069347
ACTL9	0	0	0	0	0	0
ACTN1	24.5310441088	24.1003018997	25.3191092174	30.5382756731	30.2688855253	28.6044715239
ACTN2	0.8828147354	0.8575807795	0.858834369	0.3272505634	0.3222097611	0.3693191767
ACTN3	0	0	0	0	0	0
ACTN4	158.9264293031	155.8317283886	165.4075555511	181.026083274	175.4733425006	167.582004351
ACTR10	6.3052274558	6.2563234805	6.1073545069	6.8000717585	6.5688841192	6.853101772
ACTR1A	26.0592952703	25.533038407	25.3419661102	27.3528413394	26.3225271896	26.4632872172
ACTR1B	22.1575516946	20.1807215891	20.5347218812	19.2827283798	18.5600598897	17.9865812089
ACTR2	112.6963220624	122.2611092818	117.4893901245	98.066758003	104.8856298272	110.0198545016
ACTR3	22.2500066506	22.6746917426	21.8982061632	20.3578544306	21.4436996095	22.4815909098
ACTR3B	2.5447804671	2.2788040221	2.6913981113	2.0761708072	2.0331269346	2.0776939473
ACTR3C	0	4.126E-3	5.132E-3	0	0	0
ACTR5	5.0791517508	5.0129258413	4.7513603246	6.9113693664	6.7145431081	6.9268889284
ACTR6	11.1552576291	10.5419086301	10.9909268147	10.0352369401	10.4483169629	10.6743145519
ACTR8	9.5457376284	9.9227534361	10.1546615854	11.6681713979	11.4068146698	11.3753743617
ACTRT1	0	0	0	0	0	0
ACTRT2	0	0	0	0	0	0
ACTRT3	0.5944861459	0.7178286292	0.6349325265	0.642954659	0.5175712936	0.547356577
ACVR1	8.7284149644	8.9307388433	9.1325317988	7.9385360039	7.8776639113	8.4188772351
ACVR1B	4.8002979641	4.8335824283	4.6527702363	4.8834886246	4.2997032051	4.7474942308
ACVR1C	0.1969935981	0.2060830444	0.212393661	0.0760661979	0.0831971043	0.0824108508
ACVR2A	0.7843113522	0.8185116646	0.6993070828	0.6878488852	0.7528512162	0.7055047946
ACVR2B	0.2616368783	0.3021111632	0.2660030717	0.2876723346	0.2842280783	0.2252903492
ACVRL1	0.0409580049	0.1020866812	0.0868816725	0.0666352773	0.0618597834	0.0485170032
ACY1	11.2765408186	10.6632756985	11.390806384	10.3502192514	9.8032249202	9.5829056214
ACY3	0	0.0194422828	0	0	0	0
ACYP1	4.4327480439	4.4351696781	4.1559159889	3.2238803792	3.9612219365	3.6043854809
ACYP2	0.3229178761	0.2899657468	0.2604874963	0.4495162919	0.4383770065	0.4557842093
AD000671.1	0.1306285197	0	0.1278896157	0	0	0.0464209938
AD000671.2	0.1876526753	0.2353980707	0.3616950858	0.2575929435	0.4058001791	0.2625740211
ADA	4.4607384067	4.232216061	4.2255703334	5.7371514872	5.5122154084	5.5867475949
ADA2	0.0129693029	0.0367491311	0.0152368487	9.495E-3	9.616E-3	0.0138265655
ADAD1	0	0	0	0	0	0
ADAD2	0	0	0	0	0	0
ADAL	2.0868137639	2.0407581666	2.2724216022	2.2003916079	2.2381288216	2.1995649599
ADAM10	8.4789005526	9.1781616153	9.1255631674	8.6632063666	9.1418686687	9.9853114735
ADAM11	1.4025580274	1.4510091167	1.6808463369	1.2363176802	1.2694429557	1.0801923162
ADAM12	3.7529048203	4.0956273017	3.7123268444	3.7550397984	3.6641883562	3.4517210312
ADAM15	14.8889992636	13.2548117577	14.4576403725	12.0418484703	11.5849356253	10.9452369516
ADAM17	4.7456236414	4.7382354719	4.6512724847	5.2667061257	5.5469854594	5.8153977826
ADAM18	0	0	0	0	0	0
ADAM19	2.2448018264	2.4357970295	2.4272632317	6.0252604084	5.6022047371	5.2550023129
ADAM2	0	0	0	0	0	0
ADAM20	0	0	0.011862391	9.856E-3	9.982E-3	0
ADAM21	0.0138892418	0.0409956471	0.0203970365	0.0423687085	0.0429079703	0.059229247
ADAM22	0.7291846236	0.73417528	0.8017737475	0.8197370872	0.7684223409	0.8701167967
ADAM23	10.4117571784	9.9361261616	10.2949398943	2.1481113232	2.0017633346	1.8843347065
ADAM28	0	0	0	0	0	0
ADAM29	0	0	0	0	0	0
ADAM30	0	0	0	0	0	0
ADAM32	8.986E-3	7.957E-3	6.598E-3	0.0109644315	0.011103985	0.0119747688
ADAM33	0	0	0	0	0	0
ADAM7	0	0	0	0	0	0
ADAM8	0.0284404314	0.0167890215	6.961E-3	0.0404864454	0.0292869644	0.040427101
ADAM9	18.1939405733	19.4073495412	19.5535106485	22.5299048571	25.3175279756	26.3954571541
ADAMDEC1	0	0	0	0	0	0
ADAMTS1	1.7126711245	1.7665615455	1.7524274664	2.9272014469	2.6626642928	2.7717744638
ADAMTS10	3.957E-3	0	0	0	0	0.0210949038
ADAMTS12	0.0305570549	0.0249764006	0.0448745421	0.0229448281	0.0203322578	0.0225532085
ADAMTS13	0.1147042593	0.0933965304	0.1103630474	0.125482041	0.1173038359	0.0885520306
ADAMTS14	0.0121686826	0	5.957E-3	0	0	0
ADAMTS15	0.5969582891	0.5403432969	0.4850866875	1.2528501027	1.2343714683	1.391631512
ADAMTS16	0.1463285988	0.1318447421	0.1866156634	0.1315619578	0.152270236	0.2011589592
ADAMTS17	0.2448752785	0.2636943612	0.2924312672	0.1707393302	0.1529610329	0.1606531555
ADAMTS18	0	0	0	0	0	0
ADAMTS19	0	0	0	0	0	0
ADAMTS2	0.0154725043	9.134E-3	0.0113610678	3.147E-3	9.56E-3	2.749E-3
ADAMTS20	0.0840184676	0.0956532408	0.0616926316	0.0366136819	0.0407876642	0.0351890135
ADAMTS3	0.1707690898	0.1940093989	0.2933685939	0.102219422	0.095557342	0.0961809601
ADAMTS4	0.9412527409	0.9720520799	0.9589339792	0.9752966851	0.9148462394	0.9499195578
ADAMTS5	0	0	0	0	0	0
ADAMTS6	0.0817146337	0.0778031809	0.0812916568	0.0997071992	0.1009762559	0.1039770642
ADAMTS7	0.3898599194	0.405326499	0.4486230929	0.8342540651	0.776563487	0.7599194446
ADAMTS8	0	0	0	0	0	0
ADAMTS9	0.1733437195	0.1946740488	0.1831617593	0.2553619185	0.201142762	0.2433972667
ADAMTSL1	1.679E-3	0	0	0	0	0
ADAMTSL2	0	0.0227969808	7.089E-3	0.029450646	0.0298254889	0.0463167773
ADAMTSL3	0	0	0	0	0	0
ADAMTSL4	0.2421968924	0.3646878948	0.2371187208	0.2998086748	0.277599625	0.2320111453
ADAMTSL5	0.5985607289	0.6404355619	0.439507975	0.547767375	0.4853968588	0.5915952468
ADAP1	0.3433589003	0.3264137716	0.3536224916	0.5604301454	0.4573567592	0.494411548
ADAP2	0.0240820933	7.108E-3	8.841E-3	0	0.0223190098	0.0192554282
ADAR	18.0143579192	18.0416920338	19.091022205	19.0690156436	18.9926715484	18.2220336427
ADARB1	2.5724571655	2.4032008168	2.3986429839	3.9832260965	4.1755138337	4.0311082798
ADARB2	6.41E-3	2.523E-3	3.138E-3	7.821E-3	7.921E-3	4.556E-3
ADAT1	8.6831632477	8.9969497492	9.0827756924	7.3800902274	7.5424244625	7.0854499454
ADAT2	1.9041567645	2.1185037524	2.0822888782	1.5272621314	1.6474883954	1.7390618784
ADAT3	4.5337311869	3.8852366581	4.2042701199	3.2321818146	3.4118071237	3.2910620198
ADCK1	0.3924202814	0.478416801	0.482328449	0.3903476417	0.4163994375	0.4001694887
ADCK2	10.1705223328	9.6422157512	9.9892584395	11.2938492443	11.4734781335	11.3148858715
ADCK5	4.1909824616	4.4328404862	4.1353540995	4.31004726	4.1105397423	3.4058653113
ADCY1	1.2512221804	1.1585142093	1.5027464811	0.0769280564	0.0679190834	0.0844475854
ADCY10	3.676E-3	0	0.0107980403	4.486E-3	0	0
ADCY2	0	0	0	0	0	0
ADCY3	11.2709959913	10.9206092054	11.0209807363	10.906603331	10.3885725828	9.3503357264
ADCY4	0	0	0	0	3.458E-3	0
ADCY5	5.503E-3	9.746E-3	0.0202043771	0.0235023692	3.4E-3	0.0176009399
ADCY6	4.2288449012	4.1265108004	4.3569824804	5.2055621179	4.5827558038	4.4486365112
ADCY7	4.6204627141	4.4813274359	4.6135937068	4.423086125	4.2294458744	4.200573345
ADCY8	0	0	0	0	0	0
ADCY9	3.9120921537	3.7020649236	3.9675243797	3.5950406026	3.6933723779	3.3678402545
ADCYAP1	0.1397593758	0.0893783356	0.136829024	0.0781608142	0.2014870634	0.2110796232
ADCYAP1R1	0.0420186847	0.0114482619	0.014239964	0.0591584844	0.0399409625	0.0723629192
ADD1	9.9903955153	10.2050950701	10.5429455161	11.1946186976	10.7422995726	10.6198192196
ADD2	3.4935235108	3.5588168266	3.5659107432	3.4932416725	3.2933439925	3.2192407897
ADD3	9.6743613564	10.72900034	10.3791204664	10.3721526972	11.8182553296	11.903971334
ADGB	0	0	0	0	0	0
ADGRA1	0	0	0	0	0	0
ADGRA2	9.5324244525	8.9515986268	10.0954490183	7.7153442014	7.1991724313	6.9516879808
ADGRA3	5.1926282381	5.2326381853	5.0944940957	5.7975719279	5.6966374613	5.6554113747
ADGRB1	0.0951448936	0.0579779658	0.0315507994	0.0411948717	0.0379265393	0.042536801
ADGRB2	0.8441618261	0.8969896221	0.9233577488	1.1543506481	1.1078930881	0.9992663558
ADGRB3	0	0	0	0	0	3.664E-3
ADGRD1	4.602E-3	1.811E-3	2.253E-3	0	0	1.635E-3
ADGRD2	0	0	0	0	0	0
ADGRE1	2.9660050539	2.7180279934	2.6742539729	8.612972101	8.1355710973	7.9733159719
ADGRE2	0.0496369229	0.083278753	0.0728942692	0.2199515462	0.2227510529	0.2423082409
ADGRE3	0	0	0	0	0	0
ADGRE5	17.4004534425	17.7108142478	18.382694626	21.8716420637	20.9162961581	20.867202723
ADGRF1	0.222433128	0.2367835479	0.1686819931	2.2558191161	2.401686233	2.215859259
ADGRF2	0	0	0	0	8.725E-3	0
ADGRF3	7.838E-3	4.627E-3	5.755E-3	0.0191273281	0	0.0376017302
ADGRF4	6.658E-3	7.861E-3	9.777E-3	0.0406194843	0.0329091859	0.0354899517
ADGRF5	0.0273618694	0.0282665639	0.0150683455	0.0333866193	0.0169057793	0.0291704715
ADGRG1	18.6909488635	18.4289150637	19.2691976559	21.5530292262	20.9852192809	20.0385948366
ADGRG2	4.446E-3	0	0	0	0	0
ADGRG3	0.0139363966	8.227E-3	0	8.503E-3	0	7.429E-3
ADGRG4	4.481E-3	0	0	0	0	0
ADGRG5	0.0441112944	0.0426107154	0.0471124446	0.0685033533	0.0594645023	0.0342014711
ADGRG6	22.8380910588	25.0352215973	23.7444663331	27.9382883846	30.4505787616	32.3186897771
ADGRG7	0	0	0	0	0	0
ADGRL1	4.0354957116	3.8882229021	4.1644442249	3.7425472809	3.5469264208	3.2358966053
ADGRL2	0	2.354E-3	0	1.216E-3	0	0
ADGRL3	0	0	2.37E-3	1.969E-3	0	0
ADGRL4	0.2842563405	0.2850349992	0.3488234486	0	0	8.303E-3
ADGRV1	0.0740950516	0.0851156033	0.06862033	0.1066999463	0.1171315785	0.1366359994
ADH1A	0	0	0	0	0	0
ADH1B	0	0	0	0	0	0
ADH1C	0	0	0	0	0	0
ADH4	0	0	0	0	0	0
ADH5	28.2328024619	27.8166805733	27.0366952771	27.6896680115	26.8036814224	27.7444761739
ADH6	0	0	0	0	0	0
ADH7	0	0	0	0	0	0
ADHFE1	0.0802023534	0.1104722252	0.0981509262	0.0489309667	0.0165179173	0.0498771453
ADI1	28.5735725328	28.9073748373	27.6955899131	24.5204140612	25.3122602346	26.0623120656
ADIG	0.1967015125	0.3096461154	0.288865872	0.7733745332	0.8372329445	0.8621137995
ADIPOQ	0	0	0	0	0	0
ADIPOR1	42.9129094379	43.7891297723	43.8805581158	42.7779251181	42.1035609812	42.1850370756
ADIPOR2	22.0155391432	22.4268983142	22.3461935636	19.7386562913	18.980344724	19.5493285927
ADIRF	0	0	0.0437406106	0.07268637	0	0
ADK	7.4254844443	7.1473930522	7.2104772101	7.7771138942	7.5047550827	7.5390912848
ADM	8.8268640463	8.4150715733	9.7968808731	19.5739861318	21.2390577589	21.1499138926
ADM2	0.2210847342	0.1802298259	0.2937525178	0.3789554488	0.2536842458	0.3310999839
ADM5	0.8147681459	0.574067917	1.0228377718	0.8017501233	0.8281937589	0.8966439215
ADNP	10.2477370436	10.5182177087	9.5494695055	11.1010991294	11.7094545892	11.6487168145
ADNP2	3.8912035411	4.0993762942	3.9444180078	3.9493612983	4.1525115548	4.0760783606
ADO	12.6094737337	12.2501273816	12.6448986788	10.8067813821	10.7365715594	11.7145723506
ADORA1	3.6739414033	3.5871220586	3.6153686401	5.2651051115	5.1257568549	4.6863604815
ADORA2A	0.0538829654	0.0381699806	0.0949557505	0.0131494674	0.0199752475	0
ADORA2B	8.0271677705	7.4083328749	7.6422442674	5.2050963157	5.3588371353	5.1893794186
ADORA3	0.0264573779	0	0	0.0107609899	0	9.402E-3
ADPGK	9.8933612415	9.761501118	9.8275439355	12.1832331982	11.4915994477	11.841877324
ADPRH	3.5174075912	3.2344544028	3.5490268985	2.5130583993	2.5873608383	2.910219107
ADPRHL1	0.3885453084	0.3562508226	0.3884922196	0.3253120941	0.3626532633	0.3062642486
ADPRM	2.658161651	3.015003264	2.4717380544	2.1811890346	2.5532029261	2.1284920647
ADPRS	23.1513007288	21.1983649317	21.9697085749	22.5257305981	21.4436882931	22.392745106
ADRA1A	0	0	0	0	0	0
ADRA1B	7.174E-3	0	0	0	0	0
ADRA1D	0	0	0	0	0	0
ADRA2A	0.0640233533	0.0137434234	0.0940214518	7.102E-3	7.192E-3	0
ADRA2B	0	7.212E-3	8.971E-3	7.453E-3	0	6.512E-3
ADRA2C	0	0.0122328452	0	0	0	0.0552301176
ADRB1	1.6269676822	1.9734972679	1.7237744301	4.2151636786	4.1953716275	4.1343096115
ADRB2	0.5719945788	0.3310403597	0.3788245434	0.5063492135	0.4712160549	0.3587076791
ADRB3	0	0	0	0	0	0
ADRM1	113.7491032873	108.7992053503	110.7191660373	147.6693171277	142.9192898379	137.9320619287
ADSL	12.8313366824	12.8246910772	12.0448038017	9.1842280871	9.2043567124	9.1534444342
ADSS1	0.2126929474	0.1209071204	0.1793120846	0.0865084467	0.1216798775	0.1091767999
ADSS2	40.0690235264	41.4742370604	38.1754219475	32.5517912816	34.0282201154	36.5411061419
ADTRP	0	0.013506648	0	6.98E-3	0.0212050385	0
AEBP1	24.0439427572	23.0466262829	25.5718643964	5.702480412	4.8209689851	4.9629888148
AEBP2	4.6468245796	4.6631143325	4.6979923419	4.5913557059	4.7446033421	5.1709132355
AEN	13.3814593634	12.8994861717	13.7925505035	16.2956249199	15.5553340058	15.5628711967
AF196969.1	0.1424913481	0	0.0232506191	0	0.0391286989	0.0675155267
AF241726.1	0.1183278957	0.167643835	0.1042622103	0.2021351569	0.2047078996	0.327988164
AFAP1	18.7886399716	18.91054531	21.1334181152	28.7641389647	26.7228778488	25.9375568116
AFAP1L1	10.3844402704	9.9673550768	10.0304119607	7.9775504438	7.5906041792	7.7653494946
AFAP1L2	11.1500320905	11.3454536366	11.2484318452	7.0000527656	6.5252935167	6.7397324957
AFDN	2.8023736974	2.8928458878	2.8926379951	2.7267030825	2.7573412313	2.4314890219
AFF1	0.5804798891	0.6440256189	0.637836049	0.5852220347	0.5519722302	0.5025406935
AFF2	1.585E-3	7.487E-3	6.984E-3	1.934E-3	3.918E-3	0
AFF3	0.0547844556	0.0595745812	0.0635160591	0.1636000309	0.1300517017	0.1321812601
AFF4	8.1473995493	9.2907467351	8.8347735928	7.9755523812	8.2031907263	8.7030063473
AFG1L	0.6649027623	0.6031204221	0.6430231084	0.5837447336	0.6379341077	0.6022363966
AFG3L2	15.9872662364	15.9597854157	15.5810518845	13.026049093	13.5204648921	13.3840985078
AFM	0	0	0	0	0.0255717345	0.022061673
AFMID	4.7574478774	4.3920779727	4.7095714301	3.7429530211	3.7009968776	3.7340689594
AFP	0	0	0	8.606E-3	0	0
AFTPH	4.2985095923	4.4325471831	4.2428771556	3.4918824564	3.8265859177	4.0525881731
AGA	8.5021114039	8.6259027687	8.0311119345	8.6081310048	8.6320162849	8.6390716793
AGAP1	3.761209358	3.7645266414	3.9246698551	4.283422993	4.1320393878	3.866676524
AGAP2	0.1174485267	0.1069701224	0.093631432	0.0859855557	0.0829333006	0.0500847196
AGAP3	9.9067687448	9.290100552	9.5689621676	10.3911981689	9.6123446035	9.3367269072
AGAP4	2.341846153	2.3181930943	2.0692177693	2.2366442416	2.0555285724	2.044602678
AGAP5	0.2629861498	0.3293109572	0.0117032767	0.1555842385	0.2954334166	0.3823218627
AGAP6	1.2542756941	0.7831438767	1.1158061542	1.0791648027	1.003481123	1.0714603484
AGAP9	1.6646608291	1.5856985784	1.4862278872	1.5003173232	1.7648567695	1.8755287221
AGBL1	0	0	0	0	0	0
AGBL2	0.0699997013	0.0243072859	0.0241877679	0.0401942502	0.010176459	0.0219490108
AGBL3	0.1822965358	0.1751002804	0.1996492194	0.1319535648	0.1298149608	0.1581121791
AGBL4	3.009E-3	3.552E-3	0	0	0	0
AGBL5	5.6495825133	5.5601395952	5.4600005858	6.3564595178	6.1521972538	6.2143678032
AGER	0.3372943794	0.38537884	0.4633764353	0.4646673244	0.6184785862	0.4987851887
AGFG1	5.8040518125	5.9491446249	5.4476669405	6.0095350745	5.7688560419	5.9682740816
AGFG2	5.8921469459	5.2076829577	5.6618541547	6.5167629373	6.2132836784	6.3693461286
AGGF1	10.090538285	11.1664386856	10.6674413479	9.4765143802	9.9741401821	10.6092358351
AGK	6.1502541562	6.1698322464	6.0161351917	6.6597620952	6.6428108446	6.5522818264
AGL	2.0786194475	2.5161989358	2.10142613	1.773050199	1.7135319257	2.0448712382
AGMAT	0.1677771042	0.2153099335	0.1285507575	0	9.014E-3	7.777E-3
AGMO	10.9990330102	11.7378718589	11.1257193346	11.1252080565	11.9977118855	12.7993858108
AGO1	5.4565056223	5.5287343625	5.2919714771	5.0534662369	4.9771874014	4.7982614042
AGO2	5.7229543977	6.073865099	6.0758018456	6.8127177426	6.65471834	6.3837449345
AGO3	0.8036899144	0.858143375	0.7852714422	0.8087453959	0.7557316127	0.8147122513
AGO4	1.3291300835	1.3035025226	1.362305237	1.1244893807	1.4018911952	1.3586192276
AGPAT1	21.4082135316	21.0319992445	21.8329072821	19.267592912	19.1711784427	19.386727404
AGPAT2	26.5451840684	22.5523052056	25.4275725595	30.5104608969	29.2997918588	27.6560291959
AGPAT3	5.5237018267	5.1600813253	5.4841668617	5.4425181156	5.1130740182	5.1031184598
AGPAT4	0.218594038	0.2206787085	0.1651604703	0.2609273923	0.2153135378	0.20602349
AGPAT5	14.3187759246	14.2595114718	13.9565234168	12.6564151032	13.9493811552	14.8290881968
AGPS	6.276404472	7.0302377724	6.4185057683	5.1683289349	5.4265411024	5.8216585662
AGR2	0	9.644E-3	0.0119954352	0	0	0
AGR3	0	0	0	0	0	0
AGRN	6.7346946945	6.0563496958	7.2035391826	9.771510861	8.9288483781	8.2467665439
AGRP	0	0	0	0	0	0
AGT	0.0284367	0.012590114	0.0156602611	0.0151804251	8.785E-3	0.0189477173
AGTPBP1	1.5724792667	1.6514563977	1.6849566916	1.4613507126	1.4968965402	1.7592654346
AGTR1	0	0	0	0	0	0
AGTR2	0	0	0	0	0	0
AGTRAP	7.8161722312	7.8926166739	8.1288556764	9.6616454361	9.8419042401	9.2026712869
AGXT	0	0	0	0	6.781E-3	0
AGXT2	0	0	0	0	0	0
AHCTF1	16.2651235176	19.4704689685	19.5803320683	14.7734383094	16.4759680959	17.9332382242
AHCY	55.9843733558	53.8857398034	54.5352406951	59.6310281119	58.8066361182	56.730328757
AHCYL1	26.540822444	26.8830124468	26.9194051962	24.8452984234	24.8401492429	24.8915130854
AHCYL2	2.6501100624	2.4952970822	2.5478108444	2.3499064636	2.4571088416	2.2496955171
AHDC1	2.5850445185	2.4512531193	2.753291406	2.835495557	2.831235129	2.6137671478
AHI1	0.6052249409	0.7499880909	0.7439918488	0.5353384739	0.5801204848	0.6787483597
AHNAK	51.2673108572	56.8175926067	62.0390252527	53.7900459336	51.3216264038	44.1694754086
AHNAK2	0.5419528468	0.5987101363	0.7588255606	0.9604017418	0.9147135184	0.736631841
AHR	10.7851195819	11.6143382359	10.8101950102	7.9691472654	8.3270060653	9.1720987702
AHRR	2.701578236	2.4917897333	2.329837715	1.9708522108	1.7919077859	1.6888041173
AHSA1	65.0928184966	64.8004352623	61.817220299	62.254666123	61.9761907305	62.7240341602
AHSG	0	0	0	0	0	0
AHSP	0	0	0	0	0	0
AICDA	7.266E-3	8.579E-3	0	0	0	0
AIDA	27.2182567692	28.5197340025	28.2275152344	27.3788876637	28.8942049165	29.2334891947
AIF1	0	0	0	0	0	0
AIF1L	6.2247484817	5.7395314026	6.2318855135	4.6632716378	4.217193548	4.19247977
AIFM1	9.6071080093	9.5468246892	9.4664544118	9.0164799265	8.9181423976	8.7695150262
AIFM2	11.963371947	11.3681129088	11.2347353826	13.79284384	13.6913108125	12.9510097746
AIFM3	4.18E-3	4.935E-3	6.139E-3	0	0.0154964427	8.913E-3
AIG1	0.0615905749	0.0916861254	0.1101115787	0.1927813925	0.1687625285	0.1313233451
AIM2	30.6246737786	31.8754982095	31.9346137012	22.6970753783	22.5840034285	25.9958555924
AIMP1	9.6702162342	10.0565835239	10.0957967365	8.6638417749	9.3449987462	9.7665161704
AIMP2	34.9399490684	33.3192122069	34.1166713205	34.2543266501	34.7666195532	34.5370542971
AIP	61.728553044	58.7706611931	62.5645079731	65.8159049943	60.9558456282	58.7406907511
AIPL1	0	0	0	0	0	0
AIRE	0	0	0	0	0	0
AJAP1	0.0162190823	6.383E-3	7.94E-3	0.0307849521	0.0178153016	0.0192123925
AJM1	1.2454125652	0.8688666233	0.974936036	1.0863522276	1.1383356402	0.8284618362
AJUBA	2.5972138673	2.2148641997	2.4789071303	3.6465584654	3.4417164719	3.337389427
AK1	13.9571426451	12.5001656903	12.7737090184	14.3212051481	13.7610940976	13.5337516078
AK2	38.2670718064	39.3308635232	36.8825646092	34.2856207795	33.6205448352	33.742012063
AK3	4.6951862844	4.7063861065	4.6244026616	4.5067368635	4.3863583064	4.9671994851
AK4	0.682254475	0.749220607	0.7044096914	0.4035158221	0.4270594389	0.3589112213
AK5	0.3411889842	0.2723850393	0.295859778	0.2418589793	0.2810756134	0.2806004759
AK6	19.2326180503	19.5555750149	18.8242010206	16.4645157415	17.8995330151	19.6603320778
AK7	0.0815379865	0.1069637631	0.0598712772	0.0939643423	0.0447813199	0.0531224193
AK8	0.0744022931	0.019520593	0.0485615275	0.1311335573	0.0919402639	0.0440667984
AK9	0.0424799255	0.0237570141	0.0328336135	0.0245527043	0.0303908086	0.026219265
AKAIN1	0	8.552E-3	0	0	0	0
AKAP1	12.848574723	13.0132114193	13.4360015965	13.201437361	12.3872594453	12.3817091064
AKAP10	6.4059040101	6.659711107	6.2761584432	6.9510791281	7.1433284775	7.1277713965
AKAP11	3.6569442023	4.2987328548	3.8723079537	3.3257808048	3.7704832573	4.1559875317
AKAP12	24.9774532077	28.9396817956	30.3291462425	23.5297169336	23.873710107	23.9924829891
AKAP13	2.6195065458	2.7956593438	2.8822948716	3.0414335578	2.8228925178	2.6063190555
AKAP14	0	0	0	0	0	0
AKAP17A	9.8129352955	9.6404678857	9.4741302887	9.6993799408	9.0071188393	8.5573110028
AKAP3	0.0307420513	0.0435545258	0.0722339496	0.0300088608	0.0455862129	0.026219265
AKAP4	0	0	0	0	0	0
AKAP5	0.1202181176	0.1206446448	0.1015140849	0.1173509446	0.1559834953	0.1313685697
AKAP6	0.1510777172	0.1918819075	0.2134610983	0.0460857969	0.0509153119	0.0488072296
AKAP7	1.0666668542	1.125874534	0.9528653469	0.935664912	0.9718706662	0.9327961632
AKAP8	8.7884921474	8.5141457324	8.4638602399	9.7920737502	9.62438649	8.9872930541
AKAP8L	4.6675553292	4.8673401414	4.8016540953	5.7209919628	5.9629700694	5.5963333515
AKAP9	1.5411767722	2.4127055417	2.4158476221	1.3392247795	2.1538286423	2.2793880937
AKIP1	9.5412206716	10.6621479062	9.4276610415	10.4323586603	10.0920740184	10.1509594387
AKIRIN1	28.0700181015	27.8552580623	27.2471133759	31.9037730186	31.0124634612	32.5938237989
AKIRIN2	15.4452687491	14.7171034858	15.0423079319	16.898654155	17.75035347	18.3938878013
AKNA	0.1661166941	0.2288122487	0.2470781291	0.3300267001	0.2579076225	0.3065138677
AKNAD1	0.1388937959	0.142824962	0.1315950898	0.2132123904	0.1937798533	0.2722661759
AKR1A1	10.4384994808	9.8046666103	10.6764369695	10.3360670264	9.6184134079	9.4858125211
AKR1B1	41.8606789548	40.6104114627	39.334588049	55.1791993615	53.7436748504	51.873459627
AKR1B10	0.4202141919	0.360817188	0.5236044672	0.4195147345	0.4877956185	0.5565937371
AKR1B15	0	0	0	0.0328834786	0.016651007	0.0359135859
AKR1C1	0.8165313304	0.6203873853	0.7414095884	0.6411659309	0.633411717	0.6535641636
AKR1C2	2.7605324827	2.7682639085	2.9660751118	1.3942485521	1.1960930444	1.2666084183
AKR1C3	3.7118350509	3.687178482	3.8148612351	2.3526148899	2.4039588081	2.320153553
AKR1C4	0	0.0139265255	0	0	0	0
AKR1C8P	0	0.0114155759	0	0.0235958323	0.0119480781	0.0309241352
AKR1D1	0	7.812E-3	0	0	8.177E-3	0
AKR1E2	0.1027499327	0.0992545833	0.1097406135	0.0113976559	0	0.0398333227
AKR7A2	37.8059422548	33.592658243	34.6836242364	38.0625710792	38.3274733484	35.0959673875
AKR7A3	0.5388740019	0.4607100947	0.4093257144	0.4534672302	0.4592388858	0.4160123379
AKT1	8.4891158923	8.0309987925	7.8507146496	7.9495198326	7.8782385596	7.4092514045
AKT1S1	21.0736681468	19.6488685268	21.0710346758	21.42579309	20.0548188545	19.2403246007
AKT2	7.2947071624	6.8976761782	7.3453913874	6.4080334886	6.4895938741	6.0695405559
AKT3	4.0831975671	4.5261115759	4.4066398428	4.1546486168	4.3935982705	4.68138415
AKTIP	2.2120642752	2.2011845292	2.2401423266	2.3809648261	2.5079349372	2.654802783
AL020996.2	0	0.0336557699	0	0.0347829978	0	0
AL021546.1	0	0.1931548534	0.1201281988	0	0	0.0436037777
AL021997.2	0	0	0	0.1978322028	0	0
AL022238.3	0.1138001616	0.1226742856	0.3560407102	0.0422609993	0.0305706359	0.1371469246
AL022312.1	0	0	0	0	0	0
AL022318.4	0	0	0	0	0	0
AL024498.2	0.0994579846	0	0.2086556505	0.0866838711	0.0526723014	0.1211795356
AL031178.1	0	0	0	0	0	0
AL031178.2	0	0	0	0	0	0
AL031315.1	0.0160006821	0.0125940797	0.0548281786	0.0130158914	6.591E-3	5.686E-3
AL031681.2	0	0	0	0	0	0
AL031708.1	0.1102142367	0.0900857409	0.1245038786	0.1137925184	0.1152408507	0.0225960245
AL031777.2	0.0427999289	0.0126328767	0.0942807096	0.0391679634	0.0396664867	0.0342217326
AL031847.1	0.0340527338	0	0	0	0.0420795812	0.0363035977
AL033529.1	0.1375445931	0.2165217155	0.2116096383	0.247749394	0.39658815	0.2443936711
AL034430.1	14.5393590668	15.6245194658	13.3072625115	16.1165955389	15.4360498951	17.5198198882
AL034430.2	0	0	0	0	0	0
AL035078.4	18.2459427248	18.1535800252	18.8766008776	24.7041820105	26.8885605935	23.828221547
AL035460.1	0.0241982449	0	0	0.0442896049	0	0.0515954668
AL035461.3	0.100136647	0.0409243139	0.0565598479	0.1127866294	0.0285555397	0.0780137189
AL035699.1	0	0	0	0	0	0
AL049569.3	0	0	0	0	0	0
AL049629.2	5.3066522548	4.8947426117	5.2185807242	5.3477490383	6.879547894	5.5311369081
AL049634.2	0	0	0.0258420755	0.0858866227	0.0217449433	0
AL049650.1	0.3566227369	0.6153730566	0.5640040828	0.7029293061	0.7457749342	0.5849158024
AL049697.1	0.0575616608	0.06040877	0	0.0468240242	0.0869366531	0.0204554832
AL049779.1	0.0280807991	0.06630689	0	0	0.0346999531	0.029936922
AL049839.2	5.2853795471	5.1972321877	5.9673202944	5.6856762213	5.5579210211	4.9284353269
AL049844.1	0	0	0	0	0	0
AL049844.3	0	0	0	0	0	0
AL096711.2	0.0866526823	0.1348579419	0.0925481727	0.0624783226	0.0389375608	0.0692852768
AL109827.1	0	0	0	0	0	0.0276023914
AL110118.1	0.0736205299	0.3766519641	0	0.0898308725	0.1212989666	0.0784867998
AL117348.2	0	0	0.1224198752	0.050858094	0	0
AL121594.1	3.9394077674	3.4554536901	3.6103865192	2.9283730973	2.8860788597	3.0016401901
AL121753.1	0.1280357041	0.1511646679	0.1880267459	0.0520758681	0.1054773622	0
AL121758.1	0	0	0	0	0	0
AL121845.2	0	0	0	0	0	0
AL121845.3	0.8068256189	1.0444894109	1.216043823	1.4767181675	1.1456858504	1.1996916481
AL121899.2	0	0	0	0	0	0
AL121900.1	24.3311437531	24.4308928643	25.52248897	29.2129135702	29.9460096167	27.6017559104
AL132671.2	0	0	0	0	0	0
AL132780.3	0	0	0	0	0	0
AL133352.1	1.3826938227	1.6947780683	1.5190404493	1.3780506607	2.5172796288	1.7328985185
AL133353.2	0.4696374745	0.5274274078	0.958831468	0.5730459176	0.5237210581	0.7327027479
AL133410.3	0	0	0	0	0	0
AL133500.1	0.0802227094	0.0676532228	0.1178110051	0.0839029469	0	0
AL135905.2	14.508301967	16.1364817815	13.3505487933	15.866699405	17.054490968	16.9493401118
AL136115.4	0	0	0	0	0	0
AL136295.1	3.3535853048	3.0157535136	2.7347140613	4.2428148348	2.9222426216	3.7597277716
AL136295.3	0.0265611323	0.0627185171	0.1950316639	0	0.0984662199	0.0849504186
AL136295.4	0.1971787117	0.3124394066	0.3733885912	0.2975780991	0.3206017273	0.4812750674
AL136295.5	0.7331234682	0.5355940821	0.3449968077	0.8253567308	0.7757998131	0.7772643251
AL136531.2	0.1806157	0.0581571704	0.1446780343	0.1803150604	0.020290009	0.070019739
AL138752.2	0.1481313633	0.1234521178	0.1407600199	0.138219122	0.0430702622	0.1579227517
AL139011.2	1.1210921414	1.5400510327	1.2011319215	1.9787854073	1.8297127062	1.4808398493
AL139142.2	0.2401804521	0.2238692869	0.2784606624	0.1079714108	0.1405872681	0.3234394437
AL139260.3	0.1041693133	0.3033677888	0.0101985183	0.491477018	0.0257447822	0.5700815028
AL139300.1	4.3171117904	3.4476406403	4.5530745335	2.8922791632	2.4390534715	2.7768556655
AL139353.1	0.1940127939	0.3255065507	0.7797738169	0.3924768107	0.4479448494	0.1632923017
AL157392.5	0.0103611576	0	0	0	0	0.0220920471
AL157935.2	0.8521841676	1.4882290328	1.2427836828	0.6571114588	1.1261885703	0.9779132939
AL158151.3	0	0.0184935498	0	0	0.0129041454	0
AL159163.1	0.1128848125	0.0888512326	0.1105179429	0.2754813424	0.1394938116	0.2005773772
AL160269.1	0.0773372828	0.0652198918	0.1216860149	0.0674042922	0.0819146434	0.0471138444
AL160272.2	0.1132332224	0.0411348299	0.0767485715	0.1700502113	0.1076341139	0.0928598969
AL162231.1	0.5925063968	0.4517859282	0.6888488513	0.6175360873	0.3355783329	0.7237893328
AL162231.3	0	0.0295514077	0	0	0	0
AL162377.3	0.0413119167	0.0426778564	0.037917867	0.0504082969	0.0510498853	0.049547934
AL162417.1	0.1949967071	0	0	0.0743539386	0	0
AL162596.1	0	0	0	0	0	0
AL163195.3	0	0	0	0	0.0113087808	9.756E-3
AL163636.1	0.0602856141	0	0	0.1838994275	0	0
AL353572.3	0	0	0	0	0	0
AL353579.1	0	0	0	0	0	0
AL353588.1	0	0.0682887355	0	0	0	0
AL353671.1	0.6259955195	0.4963153245	0.7045770494	0.75825668	0.8243714425	0.8183849271
AL353795.4	0	0	0	0.0842450588	0	0.1104095654
AL354761.1	0	0	0	0	0	0
AL355102.2	0	0	0	0	0	0
AL355312.5	0	0.0263132969	0.0392758731	0	0	0.0950416003
AL355315.1	0.2076885078	0.3461736333	0.143529796	0	0.1660640614	0.02604901
AL355385.2	0	0	0.0351594728	0	0	0.0382862438
AL355916.3	0	0	0	0	0	0
AL355987.1	0	0	0	0	0	0.045396615
AL355987.3	0.0921508673	0.2901264736	0.1353280933	0.0749609095	0.0379574997	0
AL357075.4	0.0836183796	0	0.0982381715	0	0.0619972496	0
AL357673.1	0.0342767649	0.0472134586	0.0335580798	0.0627361357	7.059E-3	0.0426328433
AL358113.1	0.0414541427	0	0.1179500653	0.1612296128	0.1728865234	0.0745777717
AL358472.6	7.4109607251	4.5311003705	6.782666249	7.298802271	7.6697066375	5.4035968682
AL358472.7	0	0	0	0	0	0
AL359092.3	0	0	0	0	0	0
AL359736.1	0.1194835638	0.0705338146	0.0797579573	0.0331346334	0.0335563655	0.0347403684
AL359922.1	0	0	0	0	0	0
AL360181.3	0.4623536228	0.5273710783	0.5293813301	0.4685382081	0.5519713473	0.4177244927
AL365205.1	2.4900690941	2.2019394537	2.4279896362	2.5524616449	2.7095248058	2.6922777224
AL365214.2	0.0298834712	0	0.0219426756	0.0182317235	0.0184637739	0
AL365232.1	0	0	0	0	0	0
AL365273.2	0	0	0	0.0559921428	0	0
AL391628.1	0.2135658614	0.1690205359	0.3067389891	0.1775451479	0.1566042791	0.2101683953
AL391650.1	0.0108909612	0.0128583549	0.0479817408	0.0398670539	0.0403744751	0.0464433869
AL391987.1	0	0	0	0	0	0
AL391987.2	0.3222978229	0.1522076789	0.0473310248	0.0786527744	0.0796538538	0.1374406011
AL441992.2	1.4122748418	1.0593310509	1.5459827019	1.039477662	1.0887321877	1.2569899336
AL445238.1	0	0.0227629118	0	0	0	0.0205544708
AL445423.3	0	0	0	0	0	0
AL445524.2	0	0.0433420647	0.2515855611	0	0.0151212804	0
AL445685.3	0	0	0	0.0832269916	0	0.0727168739
AL445989.1	0	0	0	0	0	0
AL451007.3	0	0	0	0	0	0
AL451062.2	0	0.0198083005	0	0	0	0
AL451106.1	0	0	0	0	0	0
AL451136.1	0.1060334221	0.2118562626	0.1317591082	0.1791424914	0.2015806525	0.1913021228
AL512428.1	0	0	0	0	0	0
AL512506.3	0	0	0.0185018878	0.0153728428	0	0
AL512785.2	0.3663213385	0.3869695013	0.8210982948	0.8469110439	1.0482882508	0.5755251814
AL513165.2	0.3158107903	0.3148598232	0	0.102759593	0.1994627085	0.2020114088
AL583836.1	0	0	0	0	0	0
AL589666.1	0.0540765569	0	0	0	0.0334116914	0.4035568787
AL589987.1	0	0	0	0	0	0
AL590132.1	4.853E-3	0	0	0	0.0359829265	0.01034793
AL590560.2	0	6.582E-3	0	0.0204060254	0.0137771666	8.915E-3
AL590764.2	0	0	0	0	0	0
AL591806.2	0.2029149893	0.2017435744	0.2823069497	0.9512837271	0.8710115007	0.6717539408
AL592490.1	0	0	0	0	0	0
AL603764.2	0	0	0	0	0	0
AL603832.3	0.0418867579	0	0	0	0.0258801135	0
AL627230.1	0.1980435307	0.1558793554	0.0969455639	0.3222004004	0.1631506568	0.4926461897
AL627230.3	0	0	0	0	0	0
AL645922.1	0	0	0	0	0	0
AL645941.2	0.1475618464	0.4355452576	0.812631933	0.2700797474	0.3191034905	0.31463118
AL662820.1	0	0.0332776152	0.041392488	0.0343921776	0	0
AL662884.4	1.1095515756	0.9682506111	0.5667586815	1.4127248326	1.1624484296	0.9000266927
AL662899.1	0	0	0	0	0	0
AL662899.2	1.2970125046	0.9927118692	0.420353507	0.5566382116	1.1495528052	1.0585145264
AL669918.1	8.6051195312	7.7946016579	8.8005785209	12.3635619081	9.870283006	9.5565295293
AL672142.1	0	0	0	0	0.0738062495	0
AL691442.1	0	0	0	0.0528754976	0	0
AL713999.1	1.8589265268	0.9911691281	1.5410868531	1.5731338275	1.6672567118	1.438403502
AL772284.1	0	0	0	0	0	0
AL807752.6	0	0	0	0	0	0
AL807752.7	0	0	0	0	0	0
AL845331.1	0	0.0255319634	0	0	0	0
AL928654.3	0.128278196	0	0.0235478572	0.078261745	0.0792578475	0.0512839885
AL929554.1	0	0	0	0	0	0
ALAD	7.7250193207	7.4602693136	8.1329584264	6.3675464976	6.0141720168	6.5320487014
ALAS1	36.9813494489	36.6931765976	37.9927218506	45.5912931328	45.2804833083	45.3576949095
ALAS2	0	0	0	0	0	0
ALB	0	0	0	0	8.131E-3	0
ALCAM	1.327131658	1.4146393482	1.4547911413	0.1611675216	0.1826496488	0.1542258145
ALDH16A1	12.26506156	11.9191150052	12.051248338	11.9281200098	11.3686392505	10.8099361375
ALDH18A1	37.5982402809	35.9163202614	37.6272581307	33.5062702109	31.9733620733	31.5417130154
ALDH1A1	1.2401430103	1.1544403103	1.0857220446	1.202805861	1.021644817	1.2373646651
ALDH1A2	0.011112077	9.84E-3	0.0163186331	0.016948526	0	0.0118465782
ALDH1A3	117.2097713612	117.3435828142	116.6124843725	169.2493338003	171.0845187909	165.6336776015
ALDH1B1	6.6854463851	6.5077755507	6.9778412452	5.7447184	5.9073413939	5.9767811346
ALDH1L1	3.293E-3	0	0	0.0100452648	0.0101731193	3.511E-3
ALDH1L2	0.813369975	0.8058665462	0.8976017483	0.6268194454	0.5995309714	0.605979056
ALDH2	2.322E-3	0	3.41E-3	0	0	7.426E-3
ALDH3A1	0.0815052798	0.0343674185	0.0512976527	0.0568295704	0.0431646658	0.0434463633
ALDH3A2	4.7948985638	4.5726712206	4.7404995921	5.5847368862	5.9306024636	5.9156654416
ALDH3B1	2.2726884974	2.2206103397	2.1666587355	3.0849253852	2.7789289352	2.8406551583
ALDH3B2	0.0123270338	0.0218307697	0.0181028571	0	0	6.571E-3
ALDH4A1	6.066937058	5.7464632507	5.6780418898	5.8782500089	6.0990135668	5.9046622172
ALDH5A1	1.4955782374	1.4450220288	1.5869692712	1.6755443274	1.7448254096	1.8744954413
ALDH6A1	0.5980428557	0.51459783	0.5904655135	0.6266561514	0.5887048018	0.5619288389
ALDH7A1	5.9586847535	5.9801234279	5.7523127137	5.3315497038	5.0490000787	4.9269883373
ALDH8A1	0	0	0	0	0	0
ALDH9A1	37.5440963369	39.0402861288	37.3148399081	35.717638372	36.3830896637	35.0561718307
ALDOA	271.4954917895	262.7875563541	257.1382213726	275.5245099681	271.2497057441	255.1507675591
ALDOB	0	0	0	0	0	0
ALDOC	11.1934021556	11.1030024138	10.8402362056	13.4471175918	12.9026435188	12.2650148125
ALG1	9.6536844829	8.5172468189	8.692053585	9.4469743654	9.6759910873	9.7689301139
ALG10	1.4291937229	1.4209430813	1.3176937027	1.3439713275	1.3278801671	1.3804611493
ALG10B	0.7159331685	0.7505553576	0.6920869581	0.5383362526	0.6046631732	0.6777370252
ALG11	2.6852324568	2.720074383	2.8465995744	2.7444536815	2.9020829939	2.8765319571
ALG12	2.2534604216	2.1354301857	2.1087569966	1.6745957771	1.9785613796	2.0411476436
ALG13	3.4438966971	3.5256186439	3.5431069869	3.6302438739	3.6014889793	4.077198176
ALG14	0.8734785821	0.9013225333	0.9732365265	1.0372339723	0.9288976975	1.0285805964
ALG1L	0	0	0.0786604576	0.0653573766	0.0330946172	0.0285519398
ALG1L2	0.0150613492	0.0177821012	0	0.0183776746	0.0558347478	0.0481706843
ALG2	6.4234118882	5.6272447283	5.7491657161	5.8064417613	5.9930674593	6.2077685234
ALG3	10.2919583007	10.6235728414	10.4120377457	9.9029761852	9.8917464053	9.5301829942
ALG5	3.4197625932	3.430450306	3.2122198715	3.0354534433	2.7856402828	3.2298889057
ALG6	2.271274521	2.5066832147	2.1269718916	1.6919484668	1.8050046693	2.0134503258
ALG8	4.9185099486	5.1705503317	5.0442420845	4.0107056499	4.3064016625	4.5646452249
ALG9	0.8336970041	0.8389670286	0.8340201638	0.8534118412	0.8124174898	0.6382685312
ALK	0.321129919	0.2635927923	0.3054139847	0.3358618371	0.3628124061	0.2869272695
ALKAL1	0.0396087061	0	0.0290836692	0	0	0.0211134081
ALKAL2	0	0	0	0	0	0
ALKBH1	4.0046947874	4.6438578868	4.1575243006	3.9285361782	3.7237547165	4.2102227127
ALKBH2	12.9842181683	12.4197727248	11.8577548334	11.1515809764	10.660007433	11.046645771
ALKBH3	11.3453979595	10.8861426101	11.339698174	10.9035052309	11.9448902497	10.8514046602
ALKBH4	9.4177064081	8.3247305314	9.0423771457	9.1906998514	8.8950816762	8.9304481656
ALKBH5	15.7179797206	14.6859910066	15.2012044194	16.5931416706	16.9437914949	16.3090963764
ALKBH6	5.5745586406	5.2963033799	5.3752961742	6.8212594204	6.6221380839	6.9073746678
ALKBH7	16.5660786099	16.6077829921	15.4704897186	17.1388209331	16.8209372027	17.3087449403
ALKBH8	5.572762793	6.0583077694	6.7916602986	5.875629608	5.9690086881	6.7058173128
ALLC	0	0	0	0	0	0
ALMS1	1.2175275126	1.3779486096	1.4066191933	1.2582035732	1.3100846501	1.4038652074
ALOX12	0	0	0	0	0	0
ALOX12B	0.0328870539	0.0388279239	0.0241481303	0.0100320955	0.0203195647	0.1051826013
ALOX15	0	0	0	0	0.0164740256	0
ALOX15B	0.0524871264	0.0531159809	0.0110114191	0.0274474934	0.0741249082	0.0479627073
ALOX5	0	0	0	0	0	6.453E-3
ALOX5AP	0	0	0.0197353469	0.0163976989	0	0
ALOXE3	0.0240116591	7.087E-3	0.0176311528	0.0439481003	7.418E-3	0.0191991108
ALPG	0.0181195526	0.0320891289	0	0.0110546285	0	0
ALPI	0	0	0	0	0	0
ALPK1	1.1740899691	1.3126569404	1.1109178261	0.8984544834	0.9596848304	0.9353551552
ALPK2	0.24075799	0.3037569581	0.3015701317	0.8150676412	0.9012773188	0.8530567387
ALPK3	0.0770094228	0.0597479295	0.0743176889	0.0671185417	0.0870052036	0.0633340515
ALPL	0.507602848	0.402513973	0.6230541747	0.4067509753	0.542996045	0.4280778923
ALPP	0	0.0278724675	0	0	0	8.389E-3
ALS2	0.873760044	0.827188988	0.9141399985	0.8664020972	0.934870351	0.9351060609
ALS2CL	0.0373832032	0.0264817671	0.0329394465	0.1094748684	0.0985495523	0.090336207
ALX1	17.5090107034	16.8697272615	17.2995428626	9.8238466679	9.2576974033	11.5106116479
ALX3	0	0	0	0.0139413635	0	0.0365424371
ALX4	0.3153757638	0.2234080232	0.2084151883	0.4569709712	0.4627872218	0.453899565
ALYREF	115.6374048679	107.8170136506	101.3092779094	120.6862355784	109.0395719614	109.0036045979
AMACR	12.730109036	12.4670359518	13.2156384774	13.3051747977	11.8858972913	13.0054586577
AMBN	0	0	0	0.027424723	0.0138868901	0.0599036468
AMBP	0.0238028071	0	0.0349555961	0.0580877896	0.0147067803	0.0253761574
AMBRA1	5.0932779979	4.8947499022	5.4877279085	5.0407377123	4.7231190201	4.8088380443
AMD1	15.5555781026	16.3363185446	16.267052852	14.8483713811	16.3730399432	17.8258642676
AMDHD1	0.2894482371	0.3819396874	0.3000487137	0.1038768259	0.1157188482	0.1361384913
AMDHD2	5.8846961335	5.3420633406	5.8245942875	5.6030103529	5.4442843538	5.711355826
AMELX	0	0	0	0	0	0
AMELY	0	0	0	0	0	0
AMER1	0.8056487152	0.7102180121	0.9583392455	1.1698208543	0.9623695813	0.8989836534
AMER2	0	0	0	0	0	0
AMER3	0	0	0	0	0	0
AMFR	9.6103843819	9.0669870096	9.8344674247	10.0348797734	9.35927256	9.2686579866
AMH	0.7418020147	0.5976078262	0.6792560077	0.7028128564	0.5392107134	0.6047559112
AMHR2	6.175E-3	7.291E-3	9.069E-3	0	0	0
AMIGO1	1.0539721841	1.0369721753	1.0060765858	1.1681566355	1.3024125568	1.2079120013
AMIGO2	2.7281445598	2.2728342535	2.3001337761	1.6887478858	1.8087744485	1.8823104018
AMIGO3	0.4268753413	0.1493298026	0	0.1736226948	0.2539803292	0
AMMECR1	4.0721926692	4.577545627	4.1036823299	4.0497480623	4.1802435038	4.3341921191
AMMECR1L	8.2208004945	8.5141574588	8.1096853716	8.7484283669	8.6175375177	8.0305060395
AMN	0.021055689	0.0310741079	7.73E-3	0.0192689211	0.026018897	0.0392830489
AMN1	1.3386404284	1.2660663357	1.3105729919	1.0538017559	1.1917227127	1.1048699644
AMOT	4.5569871826	4.8549075996	4.6972703106	2.0269207909	1.9518723631	1.9449643995
AMOTL1	16.0559794091	16.3201022662	17.8239107101	16.3064080712	14.9034465064	14.0288177139
AMOTL2	8.8509777336	7.7839110351	8.6176361706	13.4020248664	13.5295433214	12.6791897848
AMPD1	0	0	0	0	0	0
AMPD2	7.151030159	7.0700781864	7.2613175896	7.8074273566	7.3938769052	7.2484752212
AMPD3	0.1063540115	0.0863268269	0.1854710068	0.4947552446	0.4271266422	0.3259788377
AMPH	0	4.856E-3	0	0	0	4.385E-3
AMT	0.051718152	0.0469698146	0.0233694329	0.0291257807	0.0196643259	0.03393027
AMTN	0	0	0	0	0	0
AMY1A	0	0	0	0	0	0
AMY1B	0	0	0	0	0	0
AMY1C	0	0	0	0	0	0
AMY2A	0	0	0	0	0	0
AMY2B	6.028E-3	7.117E-3	4.426E-3	0	0	0
AMZ1	0	0	0	0	3.979E-3	3.433E-3
AMZ2	16.3862229724	16.2750543902	15.7237669719	18.1858229294	18.7792598356	20.1494036036
ANAPC1	7.3685109286	7.801804094	7.5111736931	7.0209918774	7.2859181892	7.2841258045
ANAPC10	2.3116173452	2.1927902594	2.1629451451	2.388073556	2.5541989378	2.5974814706
ANAPC11	23.6421780083	22.5647269756	21.9828339351	22.4858994862	22.4326278523	22.0430901575
ANAPC13	21.8678388848	23.329105457	22.868207623	22.5436344674	22.8897740009	25.0193886327
ANAPC15	15.3097334987	14.5804780161	13.8693693161	15.4892561898	15.2606133068	14.6686556413
ANAPC16	15.5177457294	15.9229463701	15.3278469825	16.7939134699	17.2657465178	17.3394596685
ANAPC2	6.4611974013	6.0314000844	6.402670125	7.0510706351	6.8852387014	6.4384676603
ANAPC4	2.8054393213	3.0114408883	2.6412066148	2.5719980244	2.7508989167	2.9003424079
ANAPC5	12.1034176943	12.1894120977	11.7243318975	10.6381325939	10.3206531591	10.5728934793
ANAPC7	11.4932481729	10.7348967936	11.2449110142	10.8514617631	10.4602948054	10.8670279463
ANG	0.454990905	0.3889942773	0.552973724	0.4977425227	0.5816281232	0.6021502916
ANGEL1	1.8995789133	1.8873227328	2.1392208716	1.9463126257	1.9753606418	1.9181652627
ANGEL2	3.4558149507	3.7157957033	3.4483048192	3.0609038039	3.1265525618	3.3947659417
ANGPT1	15.5422495736	17.3962935114	17.577748577	12.0928888919	13.5188446998	15.2864273854
ANGPT2	9.969E-3	7.847E-3	0	8.11E-3	0	0.0141709068
ANGPT4	4.812E-3	0	0	5.871E-3	0	5.13E-3
ANGPTL1	1.0667269661	1.044582306	1.1150087068	0.7120557209	0.8374281072	1.0302028713
ANGPTL2	1.5944006617	1.3456365978	1.4817026275	1.9150702972	1.816305629	1.7064293279
ANGPTL3	0	0	0	0	0	0
ANGPTL4	1.0399085755	0.9800560197	0.7367862859	2.3485480095	2.355895484	2.1978418062
ANGPTL5	0	0	0	0	0	0
ANGPTL6	0.2898463777	0.1711027862	0.1520191787	0.3284050849	0.2686263221	0.2979691436
ANGPTL7	0.0710605834	0.0479413125	0.0149079959	0	0	0.0108225204
ANGPTL8	0.0184603128	0	0	0	0	0
ANHX	0	0	0	0	0	0
ANK1	0.0460028874	0.0518442868	0.0614159171	0.0714409335	0.0490947934	0.0312095947
ANK2	0.525097165	0.5323226445	0.5889228949	0.3257654735	0.3216981915	0.2964372229
ANK3	6.5559874009	7.1163080041	7.0625251677	4.3473413434	4.7503385804	5.0112029538
ANKAR	0.2195744876	0.1990588572	0.2130512619	0.1961572601	0.1792730471	0.2173676335
ANKDD1A	0.6638963738	0.6831994238	0.8102746061	0.4105126302	0.399108064	0.4925762731
ANKDD1B	0.0425980424	0.100586301	0.1161778914	0.0519776118	0.0375994101	0.0519014238
ANKEF1	0.1461790041	0.1090013417	0.1468802104	0.0610198918	0.0713037033	0.0902239352
ANKFN1	0.2136621056	0.2697770074	0.2178981524	0.1303539475	0.1136779221	0.0949104309
ANKFY1	5.2617147546	5.078462603	5.466069518	5.0529444755	4.8838525136	4.5806773916
ANKH	9.5020646403	9.2868610061	9.362902527	7.0481559666	6.6302139339	6.2965022742
ANKHD1	7.1988930212	8.0584329847	8.9386006131	7.558154053	7.0373900614	7.5838587613
ANKHD1-EIF4EBP3	0.8903870145	1.0816671789	0.5416689691	0.5105539151	0.8650209131	0.5665848442
ANKIB1	10.8072427045	11.2948927779	11.3434575571	9.6748421086	10.3152549238	10.4205770157
ANKK1	8.657E-3	0	0	0	0	0
ANKLE1	0.1012136172	0.1120287326	0.0836084186	0.0926247158	0.2032411936	0.1079037726
ANKLE2	3.5790064822	3.617961534	3.5792850756	3.8274883257	3.7371974712	3.8831210467
ANKMY1	0.658994723	0.5690132955	0.6586588215	0.6000726286	0.5761093202	0.6102781226
ANKMY2	4.0545088731	4.3942559768	3.872585933	4.0872889447	4.5600923313	4.3984909239
ANKRA2	3.1696920414	3.4742905655	3.2024409305	3.6697873613	3.8667584387	3.9582522988
ANKRD1	1.1099288824	1.0274974938	1.0372633746	2.1238226394	2.6963608267	2.5145007513
ANKRD10	6.4321830469	6.1862889725	6.1834825379	6.5142311724	6.2792086112	6.3245831766
ANKRD11	10.8023024831	10.7566095024	11.6104116377	11.7799416635	11.1769353999	10.562283272
ANKRD12	1.131797434	1.4276553369	1.4238840128	0.863690688	1.1753560869	1.2714588151
ANKRD13A	5.7840027724	5.6647193978	5.7063346024	5.1085859813	4.8775387169	4.6926919439
ANKRD13B	4.2407157321	4.0475068091	4.3339866623	3.8888473682	3.1221740036	3.1239216309
ANKRD13C	4.6037434841	4.6724483871	4.2891827772	4.0760903663	4.412191064	4.651163631
ANKRD13D	3.5302856464	3.2538558339	3.5632185662	4.3309969952	3.9740342239	3.976131505
ANKRD16	2.9069683735	2.691669692	2.7629485723	2.6017682333	2.6440003497	2.3754654087
ANKRD17	7.3681666338	8.0661158799	8.6206198105	7.5836293796	7.8492780857	7.7272759377
ANKRD18A	0.258564182	0.3663268989	0.3733856822	0.357563109	0.4366670184	0.3491631381
ANKRD18B	0.9019991845	1.2105733921	0.9906423087	0.9783185796	1.000297095	1.1177813885
ANKRD2	0.295632176	0.2020737887	0.2970502945	0.1898561973	0.211499921	0.1824687374
ANKRD20A1	0.0138764367	0.0450536367	0.0101891158	0.0169318588	0.0128605235	0.0184920753
ANKRD20A2P	0.0153689329	0	0.0150466907	0	0	0.027308016
ANKRD20A3P	2.447E-3	0.0173349467	0	0	0	0
ANKRD20A4P	0	5.91E-3	0	0	6.186E-3	0
ANKRD22	5.651E-3	6.672E-3	8.299E-3	6.896E-3	0.0139668397	0.0180745571
ANKRD23	0.3026402479	0.3443174744	0.4282805976	0.2215667633	0.3467796436	0.2639819247
ANKRD24	0.166526545	0.08340974	0.1556242826	0.1662493573	0.1683653514	0.1990530968
ANKRD26	0.8738502882	1.1731978583	1.031522528	0.7920799434	0.9296845005	1.07357104
ANKRD27	4.8899014194	4.8698942851	5.259071432	4.7697686872	4.6634190536	4.3176906174
ANKRD28	4.2446931969	4.5670605168	4.3458368108	4.1263567509	4.8419544024	5.0396933767
ANKRD29	0.4116416724	0.3863097067	0.4030107314	0.2618725555	0.2739008922	0.2963181449
ANKRD30A	0	0	0	0	0	0
ANKRD30B	0.0508817571	0.0386185331	0.0266865606	8.869E-3	0	3.875E-3
ANKRD30BL	0	0	0	0	0	0
ANKRD31	0.0553526509	0.0449293698	0.0558855672	0.0422128934	0.0384751549	0.0405703552
ANKRD33	0	0	0	0	0	0
ANKRD33B	0.8407631159	0.7988913969	0.8451436836	1.4373416648	1.5639752246	1.4451636977
ANKRD34A	1.2669175358	1.3578191627	1.2463750574	0.9680493915	1.0183694224	1.1605185214
ANKRD34B	0	0	0	0	0	0
ANKRD34C	0	0	0	0	0	0
ANKRD35	0.0268533601	0.0396303446	0.0197177418	8.192E-3	8.296E-3	0.014314175
ANKRD36	0.346137408	0.4063030485	0.3849127221	0.3637603688	0.4203110238	0.4138108243
ANKRD36B	0.4568075412	0.5314539829	0.5435308667	0.3905805474	0.4697177527	0.5189950744
ANKRD36C	0.2633189001	0.3326480715	0.3596280157	0.3084465695	0.2928491495	0.2638806642
ANKRD37	1.172438798	1.0884571764	0.9123984633	1.0026395949	1.1020816004	1.1110544464
ANKRD39	4.6049084768	3.8870297123	4.1902437745	4.9361887497	4.4672055549	4.62941457
ANKRD40	23.6237932954	23.9517615716	23.2657313022	25.7176744774	25.4559603114	25.0109319064
ANKRD40CL	0	0	0	0	0	0
ANKRD42	2.9161770545	2.9691657627	2.9958204043	3.1053370098	3.0911382326	3.2800685003
ANKRD44	1.5243762296	1.6230971298	1.6750887337	0.992299861	1.0745352083	1.0978116234
ANKRD45	1.4120863815	1.234224394	1.1734996118	0.5543018525	0.595173596	0.472633238
ANKRD46	2.6960462085	2.7525562249	2.7401613676	2.9725478178	3.1206347533	3.0396777786
ANKRD49	2.1857860252	2.1519314601	2.0075160866	1.5290039815	1.583657274	1.9279717622
ANKRD50	9.4665167814	11.1038793124	10.2880421946	10.6835910446	11.0795948526	11.3288145363
ANKRD52	11.3088281854	11.1824753297	11.82669479	11.7928656828	10.8366677684	10.0823754435
ANKRD53	8.938E-3	0.0422096117	0.0262512928	0.0218116661	0.033133922	0.019057233
ANKRD54	10.3267746444	10.2249755547	10.6867578036	8.107560235	7.6832810099	7.6100610366
ANKRD55	7.658E-3	0	0.0112467377	9.345E-3	9.464E-3	0
ANKRD6	0.7438198977	0.763224317	0.7269000916	0.8514937861	0.6584468881	0.8218217684
ANKRD60	0	0	0	0	0	0
ANKRD61	0.1427917515	0.0749272516	0.0232996366	0.0774367793	0.1372391681	0.0676578644
ANKRD62	4.668E-3	0	0	0	0	0
ANKRD63	0	0	0	0	0	0
ANKRD65	0	0	0	0.0208382256	0.0105517255	0.0182067211
ANKRD66	0	0	0	0	0	0
ANKRD7	0	0	0	0	0.0276043163	0
ANKRD9	2.4587840675	2.1670431025	2.4148967821	1.9720917405	1.8810763711	1.9868513782
ANKS1A	12.5584021784	12.4839222955	12.72686031	11.0023967515	10.4595736316	10.4711870595
ANKS1B	0.0265539231	0.031350747	8.999E-3	0.0224313045	0.0176686272	0.0261314958
ANKS3	1.9541066928	1.7447274313	1.9931998089	1.866186521	1.7232839963	1.7192346619
ANKS4B	0.0104450439	0.0123318852	7.67E-3	0	0.0193606956	0
ANKS6	2.2928533339	2.2739177999	2.5665304273	1.9646153054	1.6590665468	1.5318299357
ANKUB1	0	4.073E-3	0	0	0	0
ANKZF1	7.4023434297	7.4292616699	7.2308396849	7.7367691429	7.7072445118	7.5090806404
ANLN	37.8503886811	42.4343530351	41.7800947691	36.5241312829	42.3622027012	44.4581412209
ANO1	0.0149988125	0.0354165351	0.0275331198	0.0503287621	0.046335762	0.0519682293
ANO10	5.7072510677	5.5580354743	5.6022245791	7.5320821135	7.2109194543	7.4781014964
ANO2	0	0	0	0	0	0
ANO3	0.2954265779	0.3761501827	0.3190062495	0.1342949456	0.16105764	0.1698281834
ANO4	0.7861499848	0.7948069032	0.6701408184	0.0110258692	0	9.633E-3
ANO5	0	3.49E-3	0.0130225384	3.607E-3	0.0109578799	6.303E-3
ANO6	8.7429389697	9.0494012827	8.7100574775	8.1619472121	8.4651984098	8.2287688061
ANO7	0.3805774187	0.4914510668	0.4832127793	0.5659581572	0.3919053529	0.4479972324
ANO8	1.6329391455	1.4219747707	1.4772528231	1.9099305853	1.7447178028	1.5533225057
ANO9	0	0	0	0	8.989E-3	0
ANOS1	0	0	0	0	0	0
ANP32A	47.9491109607	49.3180873791	47.3817845567	48.3333914019	47.9315824902	50.5155081695
ANP32B	142.114131296	144.7229781977	133.6144199412	140.8490435411	142.9102910011	147.8008570695
ANP32D	0	0	0	0	0	0
ANP32E	73.63659501	79.9513212968	77.0069405687	66.1690136871	70.5943161709	77.0884792487
ANPEP	40.0935713266	38.8050626829	42.1702828466	50.4448593604	49.4835360045	47.838062216
ANTKMT	14.7954675762	12.4215138395	13.6991383187	16.0217182372	15.3209730261	13.6585640767
ANTXR1	6.7159238945	6.4526525323	6.9735456783	4.2713389061	4.4036725038	4.4759103506
ANTXR2	1.3347302687	1.1267271287	1.1041993703	1.0287459725	1.0143505067	1.1691947617
ANTXRL	0	0.0171970128	0	8.886E-3	0	0
ANXA1	144.5929470879	149.9895801068	142.7624772295	143.8033640906	157.1678309725	156.3125220377
ANXA10	0.0368904616	0.0145181753	0	0.0150044304	0.0151954043	0.0131096325
ANXA11	13.8569985944	12.928464908	13.5340015817	12.1673892546	12.3386397391	11.7759395203
ANXA13	0.2019512562	0.1683054129	0.1482876898	0.3043992733	0.1541368083	0.2026353929
ANXA2	52.3031013795	51.3946113434	49.6528642858	74.8302913615	74.8884350667	75.1213747794
ANXA2R	0.3436064122	0.2744286055	0.5639680165	0.3452765258	0.3996241692	0.3124481973
ANXA3	0	0	0	0	0	0
ANXA4	3.6621221262	3.4970109882	3.5973290634	3.30776874	3.3725718996	3.3557719604
ANXA5	162.0292638242	162.4382789986	155.3825601193	133.1634427181	136.3748729966	137.4870489708
ANXA6	20.3225633554	19.682543027	19.634184378	21.1363286218	20.4886310287	20.3521229201
ANXA7	37.1391821888	36.7326269585	35.205873003	41.9959852089	41.2730117479	41.5703973006
ANXA8	0	0.0107589787	0	0.0111193276	0	4.858E-3
ANXA8L1	0	0	0	0	0	0.016831668
ANXA9	0.2974380253	0.2675570365	0.3120017208	0.397495036	0.2625354044	0.4680977687
AOAH	0	0	0	7.831E-3	7.93E-3	0
AOC1	0	0	0	0	0	0
AOC2	0.5060208254	0.4281587224	0.3839435446	0.3498829152	0.6565640738	0.4855216303
AOC3	0.1497146054	0.1472997887	0.0952740887	0.0487146494	0.0863356924	0.0851256773
AOPEP	3.2420350595	3.0463279732	2.9310834761	3.2710215047	3.260894296	3.2375198179
AOX1	0.1126761529	0.083759942	0.085799512	0.188406833	0.1908048439	0.142369155
AP000295.1	0	0	0	0	7.4E-3	0
AP000311.1	0.9424520522	0.8901607714	0.9226915455	0.6133165321	0.67288295	0.6028485178
AP000350.4	0	0	0	0.0349595612	0.1416180828	0
AP000356.5	15.6898052036	16.2371604196	15.6347595092	13.3670165164	13.8828922079	13.4075173412
AP000471.1	0.2213427696	0	0	0	0	0
AP000721.1	0.1615525044	0	0.1779358651	0.1478432964	0.0499083404	0.1722310216
AP000781.2	0.2215402207	0.190225654	0.2070362891	0.1597349443	0.0871058591	0.1717701
AP000812.3	0	0	0	0	0	0
AP000812.4	0.0766319876	0.1043943986	0.0779108214	0.1222763138	0.2330967086	0.1822478519
AP000944.5	2.6152355521	3.926907153	3.3965570795	4.3691237332	4.9098150777	4.4111941984
AP001054.1	0	0	0	0	0	0
AP001267.5	0.1610889212	0.1033634627	0.1131407512	0.1965587366	0.1471316765	0.1045354409
AP001273.2	0.1282353366	0.3918597627	0.9415995803	0.4049842654	0.2330334306	1.0213161473
AP001453.3	4.9110009052	5.0411666082	4.7278974965	5.6261446353	5.4954661711	4.5084461829
AP001458.2	0	0	0	0	0	0
AP001781.2	0.0809693813	0.2310238264	0.0297268824	0.0246994629	0.1750968346	0.0935148561
AP001931.1	0.0277699416	0.0109288109	0.1223445862	0	0	0.0690795395
AP001931.2	2.8840902562	2.7257775141	2.7952767091	2.1017650098	2.025667467	2.735233732
AP002373.1	2.1678839158	1.0969287969	3.6839314297	1.9650246642	2.3727342431	2.0470448375
AP002495.1	0.2318829014	0.2453275329	0.1724769817	0.1543312842	0.1414102932	0.1637366345
AP002512.3	0	0	0	0	0	0
AP002748.5	0.0891112137	0	0	0	0.0707890783	0
AP002884.2	0	0	0	0	0.0273517278	0
AP002990.1	2.4892437001	1.928500872	2.4753297196	1.738654614	2.1150880028	1.9914936819
AP003071.5	9.769E-3	0.02883532	7.173E-3	0.0178806583	0.0362164807	0.0416603812
AP003108.2	10.0294090878	9.8364940053	7.8609320757	9.0773648181	8.5349942059	7.2407282638
AP003419.1	0.8891068212	0.7123094593	0	0.2324737066	0	0
AP006621.6	0.1075093452	0.0793314576	0.1973534694	0.0983861937	0.0996384368	0.2005773772
AP1AR	3.7489421116	4.0901074763	4.0985436386	3.1216136118	3.3629504384	3.5637641009
AP1B1	20.9822815434	19.5106733997	21.5016830771	16.5372857689	16.0710490441	15.3485297354
AP1G1	7.6079017514	7.9723346366	7.9657468128	7.8479566382	8.3035660501	8.0515924213
AP1G2	0.4190011888	0.4173959598	0.4663001505	0.299566488	0.3316947237	0.3629412306
AP1M1	7.0931453048	6.5588777031	7.0832168167	6.3329044219	6.1423200972	6.2316462281
AP1M2	2.1414463071	1.9985507593	1.991719025	2.1401441231	1.9153621821	1.8916240454
AP1S1	118.040705026	112.034135077	112.5409611521	118.3159126037	116.47199592	114.8638993196
AP1S2	35.3336949873	36.9138567663	35.1039029735	22.7267032249	23.9051480298	24.6856505307
AP1S3	1.5792864298	1.5777182037	1.3770606303	1.236817192	1.2478679628	1.2465679943
AP2A1	9.1017752173	8.831082455	9.1620566841	9.0952469812	8.8492287154	8.5212009466
AP2A2	7.4772426108	7.0856046212	7.1759834677	8.4833847696	8.2758416109	8.0314195288
AP2B1	34.6848289569	34.7316904691	35.6799265769	30.8941202402	30.6441681129	30.207888386
AP2M1	67.1802298619	65.2204663502	63.6965376916	67.2600787927	65.7932123789	65.3757416059
AP2S1	190.6289740796	184.1068254475	181.9502718343	180.2298666614	180.052666901	176.4874935104
AP3B1	12.5514991418	13.0343389206	13.3789145834	11.3638580144	11.96903981	13.2222137517
AP3B2	0.1454862467	0.1459100756	0.1171649478	0.2080617123	0.1546494585	0.1717805143
AP3D1	24.6451412253	23.455363689	26.1262723235	23.3229995173	22.4958672061	21.325056992
AP3M1	10.3978595499	10.7914201265	10.74884579	8.8341846739	10.0006106332	10.4718942753
AP3M2	5.8349001221	5.9800447148	5.7530611764	4.3016525734	3.9518801297	4.3873904311
AP3S1	15.5009462535	14.5426018728	14.2854534581	15.1801600053	15.1542952666	15.7366614155
AP3S2	2.5028482835	2.337430931	2.4192625368	2.4216829056	2.5431154991	2.6083527717
AP4B1	4.6528544221	4.3810176748	4.6668171883	4.9706313696	5.1579548585	5.1991632106
AP4E1	3.1068651135	3.6209837362	3.539159036	3.2552799361	3.4143168452	3.7966237299
AP4M1	4.0305758964	3.590176868	3.9039374999	4.0837979595	3.7576477826	3.7159061753
AP4S1	0.2878048781	0.2398554966	0.3090003545	0.2596931776	0.2629985092	0.2784662891
AP5B1	5.3531336574	4.9224601186	5.3723120377	5.8293114993	5.4038863386	5.520762996
AP5M1	1.120264058	1.2079781981	1.2580658374	0.9543135832	1.1786096682	1.0722932218
AP5S1	3.1042809476	3.038838367	3.2726675495	4.6055704294	4.5422497734	4.3527226862
AP5Z1	4.3148398195	4.0532159074	4.1612018984	5.1074595147	5.1990429883	4.5026014711
APAF1	2.5897018456	2.4838036268	2.4656084437	2.2261477208	2.2329077709	2.3110732728
APBA1	0.1222828405	0.1141009102	0.1506141268	0.1780870039	0.2315351113	0.2060618464
APBA2	1.8406025618	1.9790709827	1.9403790818	3.1161596012	3.3548373371	3.2237214217
APBA3	1.6339652985	1.6052286653	1.789300505	1.9592847437	1.8595851218	1.8236913783
APBB1	7.4826012234	7.1518125973	7.6123342816	5.0326301673	4.4050677332	4.3741473797
APBB1IP	0.299616208	0.5202062796	0.3882363333	7.168E-3	0.0508174177	0.0375788997
APBB2	0.8730362928	0.8044342064	0.8521721592	1.0780259383	1.1714207083	1.2131246742
APBB3	1.8642102586	1.8538370217	1.8189985613	1.5724343731	1.4919537617	1.4939096425
APC	4.1397147468	5.1468004965	5.2158427871	3.4258009374	3.9112091213	4.1579496816
APC2	0.0178685892	0.0189868087	0.0341131759	0.0370651588	0.041953026	0.024764599
APCDD1	0	0	0	0	0	0
APCDD1L	0	0	0	0	0	0
APCS	0	0	0	0	0	0
APEH	35.3578192288	34.3417543578	35.5380747889	34.950333468	33.3650282818	31.8421685768
APELA	0	0	0	0	0	0
APEX1	91.7204064864	92.1631316231	88.1623780917	87.8151553667	86.9358568922	86.8076767686
APEX2	9.7933412488	10.0317677506	9.4173980359	9.5257518812	10.7667344514	9.734721735
APH1A	48.586299362	46.8023163923	46.8547708362	43.7533856726	42.4626713427	43.315010918
APH1B	0.5018946283	0.7443718913	0.5908638872	0.6478341323	0.5125622324	0.6456211003
API5	38.2123949166	39.1549099631	39.578302662	32.4405786295	35.9666692783	37.4313352689
APIP	8.6378411231	8.9157792296	8.4461383613	8.9609322977	8.54021917	9.1303652565
APLF	0.1267656513	0.1197321494	0.1442752483	0.1508109538	0.1644789468	0.1689309746
APLN	0.6232474138	0.4877998809	0.5039124567	0.6493977053	0.778811603	0.6868406466
APLNR	0	0	0	0	0	0.0131562095
APLP1	1.0972697228	0.971614213	1.2553888964	2.5376354226	2.7906645544	2.5436317293
APLP2	39.8114466607	40.0741322216	40.796714575	61.2607310419	60.1002816113	58.9718452506
APMAP	86.8797218007	83.4986043914	85.3162772082	109.6480095791	105.9050051768	107.5116367515
APOA1	0.0205994183	0.0243205929	0.0605025235	0.0754054769	0	0.0439220534
APOA2	0.0238909656	0	0	0	0.0590449996	0
APOA4	0	0	0	0	0	0
APOA5	0	0	0	0	0.0138181091	0
APOB	0	0	0	0	0	0
APOBEC1	0	0	0	0	0	0
APOBEC2	0	0	0	0	0	0
APOBEC3A	9.571E-3	0.0112994361	0	0	0	0
APOBEC3B	20.3264108535	20.7506992479	20.2499648527	17.7261201302	18.6727475591	17.9504057845
APOBEC3C	17.7183045296	16.4327733426	17.2924633035	15.5244780674	16.4817952833	15.4119893937
APOBEC3D	2.1603894518	2.1817562442	2.2549331171	1.8191136486	1.7209200951	2.1604301129
APOBEC3F	0.3463388302	0.4191256607	0.3306001743	0.3697736139	0.4012286047	0.420000951
APOBEC3G	0.6216540371	0.530627826	0.5304861259	1.1019253694	1.2353312428	1.0881555944
APOBEC3H	0.0360942646	0.085229	0.0265031038	0.1541462347	0.1561081824	0.1154402171
APOBEC4	0	0	0	0	0	0
APOBR	0.0534999111	0.0280730593	8.73E-3	0.0362666327	0.0587651655	0.0760482947
APOC1	5.006913697	4.8287144254	4.4979276514	3.4463141123	3.8754576402	3.4608151846
APOC2	0	0.0422096117	0.0262512928	0	0	0
APOC3	0	0	0	0	0	0
APOC4	0	0.0359236789	0.0446838044	0	0	0
APOC4-APOC2	0	0	0	0	0	0
APOD	5.5381668632	5.5103583393	5.6406783909	1.2261780817	1.3521655324	1.0594294702
APOE	3.0815352708	2.5739632828	2.7090749233	1.5475042908	1.5542485967	1.6649598444
APOF	0	0	0	0	0	0
APOH	0	0	0	0	0	0
APOL1	0.7769400049	0.8479151747	0.8629220527	3.2343963272	3.2190879589	3.347983289
APOL2	6.3958149531	6.4824735953	6.4040247857	6.1110581651	5.9275684628	5.7831089272
APOL3	0.1759939459	0.1445469975	0.1292278946	0.2754346585	0.2505735303	0.2447309127
APOL4	0	6.09E-3	0	0	0	0
APOL5	0	0	0	0	0	0
APOL6	0.8927601662	0.9772311419	0.8762376396	0.9497469031	1.0200441659	1.0856885754
APOLD1	0.2072145077	0.2261128571	0.2351445593	0.2605024514	0.306494538	0.2309526747
APOM	0.2190166127	0.25858079	0.2412275229	0.2895115158	0.2255356694	0.3113246275
APOO	14.5883385147	14.9392208147	14.1230396262	12.3072487694	12.8308266205	12.6218229062
APOOL	2.1165902339	2.2773599476	2.041587615	2.0779842634	2.1946224662	2.5714414987
APP	160.179902841	160.7762771673	165.6141820914	161.6642804662	158.942552916	160.5965515703
APPBP2	3.4881292914	3.5684236167	3.8720391519	3.4623185899	3.5035654995	3.5872726475
APPL1	6.638516114	7.4405223215	7.0933815395	5.7727928979	6.458734223	6.7154458761
APPL2	6.5272625451	6.3390325111	6.1645031825	5.1598608345	4.9513723204	4.9765896425
APRT	40.1130775725	37.4006301833	37.2905753856	33.8062849968	32.636581077	33.5576226661
APTX	1.8204429218	1.9837030657	1.7794422213	1.9089971335	1.8278745897	2.0409718005
AQP1	0.2769329959	0.3024374981	0.355853542	0.143611862	0.2053266775	0.0885714269
AQP10	0	0.0116297425	0	0	0	0.0105014334
AQP11	0.2231135117	0.1379807376	0.1092177318	0.1944574181	0.1181594639	0.1472473922
AQP12A	0	0	0	0	0	0
AQP12B	0	0	0	0	0	0
AQP2	0	0	0	0	0	0
AQP3	2.1560960404	1.7306303283	2.1754304801	2.432109412	2.2522188743	2.1663183579
AQP4	0	0	0	0	0	0
AQP5	0.0119835257	0.0141482854	0	0.0438664558	0	0.0255512582
AQP6	0.0528219048	0.0259849579	0.0193928931	0.0590815903	0.0163182466	0.0563133989
AQP7	4.298E-3	0	0.0126234087	5.244E-3	0	4.582E-3
AQP8	0	0	0	0	0	0
AQP9	0	0	0	0	0	0
AQR	4.483118083	4.8642924053	4.875428573	3.821172964	4.4493447151	4.5339357997
AR	0	0	2.587E-3	0	0	0
ARAF	12.7156843619	12.0805357254	12.6435898292	13.5760825799	13.4788094824	12.5535902624
ARAP1	6.9891159692	6.7484183029	7.4024213157	7.0808525145	6.9154199481	6.3726095746
ARAP2	0.3851545867	0.4611655669	0.4295499028	0.1972949181	0.1953160313	0.2091802373
ARAP3	6.6182024036	5.7828598813	6.8558588302	7.1282742823	6.7641551235	6.5971987705
ARC	0.2715571834	0.3295184368	0.2104752003	0.4141884533	0.3262468028	0.4020929714
ARCN1	33.9816526702	34.919363983	33.9173931035	33.1144797689	33.5092388105	34.009318086
AREG	0.2062450898	0.1461012959	0.1615365791	1.1240712508	0.4587494412	0.6889503091
AREL1	5.8373235508	5.3413194508	6.0151213505	5.9261136939	5.5547311506	5.4059522195
ARF1	140.0927703221	136.892100137	135.8653223574	145.0706075326	141.4070153073	142.3176269973
ARF3	55.7245886763	56.0853162949	56.1586922447	59.9665643769	56.5828482259	55.7522245611
ARF4	57.6560810988	60.1723144842	56.6516252928	56.5294084015	58.5282705272	61.225954546
ARF5	27.6737890961	27.9552754692	25.4160989763	28.8915774937	27.8376143383	28.3160303935
ARF6	23.736398762	23.5874226906	22.5884414891	24.0788466205	23.4421600214	24.696639541
ARFGAP1	11.9886744865	11.4485014772	12.4144587893	15.7787044197	15.072084752	15.0096208578
ARFGAP2	14.5922408823	13.2285942889	13.9165209603	15.263658695	15.4767888924	14.3488405579
ARFGAP3	10.0020151595	10.4813507144	10.1704871369	8.7197882883	9.2740157023	8.7217147347
ARFGEF1	6.514430538	7.4670707599	7.1893126066	5.9211425153	6.5161861875	7.2910846952
ARFGEF2	7.3503014646	7.8085712812	7.8719392876	8.2781634292	8.58302755	8.6503224328
ARFGEF3	1.519E-3	0	2.231E-3	0	3.755E-3	1.62E-3
ARFIP1	6.9386214085	7.3928221603	7.4947164365	6.4595180064	6.8619584038	7.3521546002
ARFIP2	9.7159142061	9.4538246684	9.7368970771	8.2717006975	8.014591733	7.6802406866
ARFRP1	4.798381566	4.2986894994	4.7818173796	6.1583281593	6.050157711	6.011798667
ARG1	0	0	0	0	0	0
ARG2	5.0313808712	5.2633851858	5.2984740572	4.5591920932	4.9470222135	4.7316589688
ARGFX	0	0	0	0	0	0
ARGLU1	21.0582977167	21.5713523263	21.8494145095	17.2681975795	17.7147250915	18.4296723434
ARHGAP1	9.8071207971	9.9556200329	10.0621350806	8.3828497046	8.5077143939	8.5429895607
ARHGAP10	1.4841387711	1.4176542544	1.4766553597	1.357555662	1.289231508	1.3159218723
ARHGAP11A	17.6041098439	20.2391068591	19.1344755638	16.7671207279	19.0230711477	19.9550380975
ARHGAP11B	0.6699238871	0.4484080895	0.4957814261	0.508481917	0.606211424	0.6017321317
ARHGAP12	12.8305819829	14.789604557	14.8429464688	11.3918765057	13.4330850829	14.9218230499
ARHGAP15	0.1658174167	0.2349257332	0.1677520596	0.1753512706	0.195796765	0.2042766172
ARHGAP17	4.1173376013	4.2904836319	4.3624622717	4.1476591078	3.983525185	3.9252646376
ARHGAP18	8.8941039096	9.7229408444	9.631812009	8.1768525615	9.0099879152	10.1948518824
ARHGAP19	7.4133856091	7.5120857228	7.5590186982	7.312517552	7.116061799	7.1579486265
ARHGAP19-SLIT1	0	0	0	0	0.0614059332	0.0412044502
ARHGAP20	0.0918921982	0.063598777	0.0511872578	0	0	0
ARHGAP21	6.0651807634	6.3747334649	6.7671931507	5.4054200287	6.0619038939	6.1467724745
ARHGAP22	0.7630053736	0.8300299617	0.7975689798	0.7887157677	0.815223574	0.6322805162
ARHGAP23	0.9611974131	0.9698859791	0.9519862408	1.2955805705	1.1670521858	1.2630417021
ARHGAP24	2.869E-3	0	0	0	0	0
ARHGAP25	0.4411495593	0.3310016698	0.3511709654	0.2012281537	0.2037893522	0.1758165469
ARHGAP26	0.5881747427	0.5437335015	0.657001409	0.4190501827	0.367474081	0.3843678846
ARHGAP27	0.1927248861	0.1738504838	0.1558233033	0.2985746373	0.2354777559	0.286264279
ARHGAP28	0.1383578125	0.1141222178	0.1308179143	0.1110065852	0.0819725219	0.1131531208
ARHGAP29	0.3232303286	0.3613057742	0.3718023337	0.3494129165	0.4176461424	0.4507258646
ARHGAP30	0.0178333037	0.0631643833	0.0327363575	0.0271999746	0.0385646398	0.0237650921
ARHGAP31	5.9802216635	5.8889770412	6.4796950516	6.4770735923	5.8601091305	5.8876542689
ARHGAP32	1.745886127	1.8516151258	1.8435436	1.5489255446	1.4817347477	1.47515984
ARHGAP33	0.5966155488	0.4915533968	0.6177238633	0.8170169089	0.8380236588	0.8328155739
ARHGAP35	11.0461559586	10.7482068023	11.8233131589	11.8343908276	11.2328092456	10.9186015855
ARHGAP36	7.352E-3	0	0	0	0	0
ARHGAP39	1.5981237772	1.5323565679	1.6754049853	1.7809350283	1.7065732264	1.6939104198
ARHGAP4	0.1618420251	0.1528623356	0.1841965715	0.1974776648	0.1499933458	0.0992103156
ARHGAP40	7.066E-3	8.343E-3	0.0103772716	0.0172445285	0	7.533E-3
ARHGAP42	0.9842421103	1.1505915007	1.053795053	0.6389344996	0.6800192252	0.7960206015
ARHGAP44	0.0387504184	0.051469283	0.0391234941	0.062058659	0.0389062336	0.0826235924
ARHGAP45	1.8967978751	1.7009519267	1.8977828577	1.3162328046	1.1630075679	1.0844106397
ARHGAP5	7.3715192568	8.5758413197	8.4654632965	6.9123349311	8.2199880136	9.1276707262
ARHGAP6	1.2135149075	1.3937644148	1.3757265578	0.1455934228	0.1850924296	0.1299140552
ARHGAP8	4.524E-3	0	0	0	5.591E-3	4.824E-3
ARHGAP9	0.2955561718	0.2395754219	0.1943457378	0.4629033889	0.3815774447	0.474989803
ARHGDIA	187.73824082	179.2260705871	182.8101319016	169.744416687	174.3696904198	165.1278548189
ARHGDIB	7.1865943298	6.5920478607	5.9913497934	4.7892202025	5.1507509261	5.0920329262
ARHGDIG	0.0610848552	0.0432717042	0.0538236735	0.0447209971	0.0905803971	0.0781470301
ARHGEF1	14.0189742763	13.4544091593	14.1364033864	14.7898726239	14.3990481266	13.4803626901
ARHGEF10	5.6681877799	5.5538166667	5.7674831293	5.5467235782	5.6044552954	5.4767503001
ARHGEF10L	0.5790420353	0.5395416812	0.5002069329	0.7550280693	0.7821755086	0.7020460375
ARHGEF11	12.1821627706	11.9866241211	12.83606273	16.188444469	15.4008829489	14.3816690556
ARHGEF12	2.9614926712	3.3059679276	3.2468472984	2.7629984469	2.7208742332	2.7368592257
ARHGEF15	0.0170649754	0.0100738359	6.265E-3	0.0156168561	0	0
ARHGEF16	0.0339248122	0.0350465042	0.0498202598	0.1138352654	0.0943233887	0.1311061744
ARHGEF17	1.6339339856	1.5583221917	1.7845957516	2.2408370454	2.120317184	2.0840153255
ARHGEF18	4.6531322779	4.4547235092	4.8365106803	5.2180209938	5.0516726436	4.8540195943
ARHGEF19	3.3197909476	3.1172990513	3.1684922381	4.087130792	3.8150894606	4.0856785709
ARHGEF2	22.2341773731	21.4407583783	21.7981703419	24.5992351034	25.0098462351	23.5750170386
ARHGEF25	3.5353485947	3.1363882443	3.324338005	3.5176473382	3.7105107054	3.5702891446
ARHGEF26	2.6758187826	2.5097746949	2.8667046553	2.1901246122	2.5655209159	2.632233615
ARHGEF28	1.5887866928	1.5105335367	1.5625511808	1.712828222	1.779289701	1.8217260156
ARHGEF3	2.1663721615	2.3104563209	2.1125464449	2.090407388	1.9812533453	2.0350551412
ARHGEF33	8.21E-3	0	0	0	0.0101450045	0
ARHGEF35	0	0	0	0	0	0
ARHGEF37	0.7541276395	0.6489040762	0.6694897088	0.5770603699	0.5633454552	0.6313701929
ARHGEF38	0	3.517E-3	0	0	0	0
ARHGEF39	1.4170084189	1.2817882729	1.2889446267	1.311815916	1.3372240483	1.2363458006
ARHGEF4	0	2.512E-3	3.124E-3	0.0103827887	0	2.268E-3
ARHGEF40	6.2159662421	5.7155827042	6.4336171295	8.6638445111	7.9093025198	7.5168783254
ARHGEF5	0.0155221468	9.163E-3	5.699E-3	0.0757597366	0.076723994	0.0868777914
ARHGEF6	8.0289804097	8.9945459554	8.172632268	6.012779583	5.7933011543	5.9055938652
ARHGEF7	6.3137987398	6.2629246602	6.294113301	6.5218475509	6.4910614553	6.2729858866
ARHGEF9	0.8134723473	0.844951211	0.8503718497	0.9831177658	1.0570183616	0.9648898653
ARID1A	4.0794059843	3.9968839789	4.2164477742	4.4297551945	4.3601114822	3.8748846223
ARID1B	1.2116481799	1.2819601535	1.3022209552	1.3308943822	1.3435819431	1.2608194978
ARID2	2.0137320511	2.1834201612	2.167197788	2.0081007994	2.1236853654	2.1229404348
ARID3A	1.9489327469	2.0756987402	2.1867759796	2.9162774776	2.8142301458	2.6814057579
ARID3B	0.5294613556	0.4052409442	0.541596906	0.4901010457	0.4647537632	0.4165313802
ARID3C	0	0.019176525	0.0238527934	0	0	0
ARID4A	1.6366706601	1.6889964464	1.7581388418	1.1797361822	1.3932527292	1.473431881
ARID4B	3.7087956992	4.0778647506	3.9973300938	3.2740309449	3.8548818148	4.0887135904
ARID5A	1.0904907467	0.9431554593	1.1545261094	0.7503984894	0.8853019211	1.0341478927
ARID5B	7.4973040978	7.9083682672	7.8876504448	7.2895633741	8.0766279931	7.8637322413
ARIH1	3.0720379511	3.1236579396	3.2824959435	3.1656632968	3.2108331656	3.1730467858
ARIH2	15.9055362566	15.8429383726	15.7815817666	14.8925550424	15.4822993039	14.9543607228
ARL1	13.9487656831	14.6212940132	14.7872335748	15.071927545	15.9195369131	16.2705442047
ARL10	0.1263046853	0.1211607717	0.1043351209	0.1155865772	0.095109417	0.1094058421
ARL11	0.0312008879	0.0221022967	0.0183280171	7.614E-3	0	0
ARL13A	0	0	0	0	0	0
ARL13B	3.8183811733	4.5159440956	4.2019758729	3.5759016519	3.9150433881	4.4015021004
ARL14	0.0525452967	0	0.0514435731	0.3419473606	0.3030121585	0.3361110433
ARL14EP	3.8658038591	4.3423411175	4.3038237376	3.5199261754	3.4770276992	3.7163190085
ARL14EPL	0	0	0.0173225616	0.071964823	0.102033091	0.0377261525
ARL15	5.1451709264	5.4713653729	4.8947815233	3.3420236533	3.8544342666	3.9397619568
ARL16	10.897955848	10.8812925824	11.7669897682	12.579978271	12.2404826092	12.5391473918
ARL17A	0.9401285857	1.0771914948	1.3093013824	1.2698894085	1.2689049852	1.1945880672
ARL17B	0.3834030506	0.3543702725	0.2831318479	0.3181201333	0.330291024	0.4321026467
ARL2	52.867997594	51.491840956	49.7412125888	52.1210158773	50.483474657	49.3556232498
ARL2BP	26.3586603246	26.2142327534	25.5732090523	24.7021384215	25.8560244482	25.8437009812
ARL2-SNX15	2.2463700141	2.2621404943	3.5206802878	2.383973155	2.6125931261	1.6200480468
ARL3	6.3479305084	6.291890881	5.9409880099	6.6606991226	7.160245726	7.3953098707
ARL4A	4.2571901384	4.3942325053	4.3004889912	5.0946758711	5.3307258529	5.1562652957
ARL4C	10.995165105	10.1120222347	11.8640642481	14.738694931	14.6294178015	14.5332977113
ARL4D	14.1356393819	13.0405231046	14.3295127476	14.6993213092	14.6388942922	13.8650065321
ARL5A	5.7307391781	6.524041551	5.8802583512	4.6070678292	4.9479727234	5.6583054191
ARL5B	3.7722735102	4.3496210078	4.1386426313	3.2158700634	3.6848156078	3.9309808992
ARL5C	0	0	0	0	0	0
ARL6	1.4008507753	1.5779324351	1.5410965069	1.2744258548	1.4435667409	1.3034671039
ARL6IP1	67.9466313636	69.7699434026	68.4819867043	69.2497224842	73.4636042965	72.5934514332
ARL6IP4	70.7752459646	68.7422912472	64.4866831826	71.6687346965	69.3406131212	67.2485963768
ARL6IP5	33.6931342434	34.3442181089	33.2721728659	28.5077365627	29.3619459307	30.7672351005
ARL6IP6	7.6988142529	7.2151427468	7.1745231283	7.998075167	7.6021963483	7.5729886685
ARL8A	14.9979619204	13.5638717035	14.3197678917	16.0406857572	17.6856964115	16.3305530419
ARL8B	11.651393504	11.4333946456	10.3505383064	10.8374639757	11.4238586787	11.3762329688
ARL9	0.2103443711	0.3074709911	0.1912244797	0.5133192715	0.4208331493	0.4057820941
ARMC1	18.5687097206	19.124194804	18.9293089668	18.9428673843	19.8449224741	21.5771744203
ARMC10	13.8323990978	13.6626977268	13.9433784999	10.4291515837	11.0558373921	11.2744214922
ARMC12	0.0636867771	0.018797863	0	0	0.0393494532	0.1018446485
ARMC2	0.3555845057	0.4824784842	0.335139037	0.6022511716	0.5377758602	0.4979071705
ARMC3	0	0	0	0	0	0
ARMC4	0	0	0	0	0	0
ARMC5	3.1514100939	2.9467523294	3.1152307437	3.6366518052	3.2904942382	3.0385030995
ARMC6	17.5846233052	15.9590145734	16.7904357464	17.9212442852	17.0477135935	16.8758241469
ARMC7	5.3131650252	4.8883876001	4.9323025397	5.4609552318	5.1558490065	5.6558567853
ARMC8	3.3006450299	3.561090241	3.3616856753	3.3445108616	3.5117917812	3.6313002765
ARMC9	6.6229883123	6.5016995993	6.2663446372	4.6472135289	4.5748998511	4.7326087806
ARMCX1	7.6602305687	7.2878916865	7.9416893551	8.2838860123	7.8904264229	8.8801504232
ARMCX2	0	0	0	0	0	0
ARMCX3	6.8652287463	7.6463622635	7.1801466083	5.6538987461	6.2392136519	6.1323019788
ARMCX4	0.6899408807	0.7307216938	0.7127252553	0.984230397	0.9236201739	0.9843329905
ARMCX5	2.2986115348	2.2524900128	2.3629370808	2.4625597494	2.7836272719	2.5093614451
ARMCX5-GPRASP2_2	0	0.0764037829	0.0653366556	0.0444165547	0.0949617492	0.0431194648
ARMCX6	5.8052454787	6.0293182716	5.2750227463	4.9473748506	4.4723206757	4.3999697856
ARMH1	0.0137245973	8.102E-3	0	8.373E-3	0.0169597339	0.0146317844
ARMH2	0	0	0	0	0	0
ARMH3	5.8214034323	5.4692079527	5.9158646069	5.6233709867	5.295299103	5.6535186586
ARMH4	0.1014694944	0.0739937561	0.0788892124	0.1456609874	0.1475149362	0.1463565264
ARMS2	0	0	0	0	0	0
ARMT1	11.0281934569	12.2639285512	11.361511121	9.0100673163	11.0842900985	11.1253205757
ARNT	5.703764253	5.9941510794	5.8978325293	6.31026586	5.7718593242	6.4391310616
ARNT2	11.3949901178	10.9384514677	12.0888374137	6.8149320054	6.1985229949	6.501849064
ARNTL	1.1623847145	1.168623076	1.0662893538	1.2633842929	1.3880982113	1.4926150367
ARNTL2	0.5528656146	0.6374691037	0.4320692884	1.1440582741	1.2345292215	1.1546914742
ARPC1A	82.2829151255	82.2637634459	79.8940363918	71.9453210315	75.3604339796	73.2568803402
ARPC1B	117.1194082466	112.0822205613	112.1446738969	106.3311008729	102.8854306169	100.3872672629
ARPC2	43.4004417931	42.5544897823	41.3131846691	42.0220043022	42.3341771606	43.465102251
ARPC3	66.4853134049	66.3962629773	63.0248011299	61.6397466714	62.9127689234	65.7830185045
ARPC4	52.7748405991	50.8568504848	50.7441417881	50.4045263911	49.7190831202	51.4899900014
ARPC4-TTLL3	0.1388095343	0.1735250111	0.095928775	0.0896684297	0.1917093974	0.1218697988
ARPC5	28.3685363476	28.5375141847	28.85607923	25.8202324822	26.3531970745	26.1598100436
ARPC5L	17.2235331607	16.3993286009	15.8245774739	17.3759284358	16.291022424	17.1018605844
ARPIN	5.0016251021	4.8345827817	4.6471572727	4.4416956828	4.3066075464	4.4692095461
ARPIN-AP3S2	6.9428593979	6.7610702211	6.6608457164	6.7917023797	6.3040974319	6.3932632022
ARPP19	13.9372120724	15.0394618469	14.0604819972	12.4603322199	13.1494751557	13.7986437918
ARPP21	0.3333301042	0.3063835605	0.3055341465	0.3848877256	0.3953153994	0.3458230642
ARR3	0.0130578152	0	0	0	0	0
ARRB1	4.3359275665	4.394038503	4.2751934826	4.1316629319	3.9669963399	3.8484567159
ARRB2	7.1886319033	7.1560136885	7.1830184689	7.8090725182	8.026208993	7.866959827
ARRDC1	2.6568140561	2.3420153382	2.4144817075	2.1151733674	2.2230676036	2.0893917817
ARRDC2	2.7606507946	2.7707328503	3.1389288503	3.1308748635	2.8999791748	3.1559468282
ARRDC3	3.0434741818	3.3686826384	3.0727757041	2.9067840738	3.3355390847	3.3798394557
ARRDC4	1.5118005412	1.6405323588	1.6732775696	1.4581114871	1.3393054285	1.2917538622
ARRDC5	0	0	0	0	0	0
ARSA	2.2471626744	2.0431243211	2.2908962612	2.1299157329	1.8842976544	1.7486461414
ARSB	2.3619678708	2.5220610566	2.3956524535	2.1669506646	2.2917176367	2.2908961255
ARSD	2.8984372573	2.5342708516	2.7275564044	2.6073881677	2.4023272414	2.3740413735
ARSF	0	0	0	0	0	0
ARSG	0.2160638975	0.1984069753	0.1964241124	0.0920642493	0.1652820492	0.1645325592
ARSH	0	0	0	0	0	0
ARSI	0.0420558134	0.074479456	0.0514675301	8.553E-3	0.025984566	0.0149452253
ARSJ	2.9263183023	3.1389728095	2.9315389049	1.8897184969	2.0764139069	2.0252624408
ARSK	3.1842652304	3.8334427732	3.4496930151	3.6624687133	3.7090840066	3.9512583906
ARSL	1.3062279418	1.454566529	1.3950982929	1.159158837	1.1922547996	1.3688318051
ART1	0	0	0	0	0	0
ART3	4.1105357149	4.2921729906	3.9535695948	4.1502831083	4.4243233917	4.492346015
ART4	0	5.082E-3	6.321E-3	0	0	0
ART5	0	0.0356117165	0	0.0368044546	0.0372728955	0
ARTN	0.0594801421	0.0200642603	0.0499140126	0.0933132134	0.0210001974	0.0271764606
ARV1	13.0680771145	12.869839708	12.3260011602	9.0876433406	8.8488309634	10.4432381252
ARVCF	0.4126024019	0.3641702399	0.4588573214	0.3519279036	0.237604789	0.3971688307
ARX	0	0	0	0	0	7.729E-3
AS3MT	0	0	0	0	0.0113872499	0.0294725942
ASAH1	5.6023988086	5.3127005028	5.4698404432	4.6450976767	4.8185142864	5.1760389113
ASAH2	0.285470114	0.3407022249	0.2187270997	0.3142516687	0.3374231835	0.3969645728
ASAH2B	1.4944479108	1.5094153223	1.5296188053	1.3644423838	1.7046612984	1.8086316811
ASAP1	9.9029406264	10.6505781774	10.6094027165	8.6988863711	8.9306985694	9.1094148123
ASAP2	5.7959047991	6.2699071503	6.3962430777	6.4457395523	6.7469102735	6.5471639957
ASAP3	1.7561871387	1.47491621	1.5088756838	1.6955247013	1.4206667255	1.2835665359
ASB1	6.7819281154	6.6215580355	6.9650028003	7.6132078816	7.1413599758	7.0059914993
ASB10	0	0	0	0	0	0
ASB11	0	8.532E-3	0.0106131187	0	0	7.705E-3
ASB12	0	0	0	0.0217428052	0	0.0189970681
ASB13	11.1193231866	11.8409135089	11.9019323114	9.0542818815	9.2902971397	8.96085945
ASB14	0	0	0.0102331429	0	8.611E-3	7.429E-3
ASB15	0	0	6.75E-3	0	0	0
ASB16	0	0	0.0148479099	0.0123368268	0.0124938479	0
ASB17	0	0	0	0	0	0
ASB18	0	0	0	0	0	0
ASB2	1.1209064796	1.1037198335	1.0463105749	0.5149701475	0.5271323934	0.5031569181
ASB3	2.3163594779	2.2836151974	2.5401896896	2.6136982593	2.6842461733	2.9197633353
ASB4	0.1176394051	0.1099548471	0.1511643596	0.0358855418	0.0484563826	0.0104512745
ASB5	0	0	0	0	0	0
ASB6	8.035288469	7.6759621718	7.8548559585	7.3489505651	7.2795126236	7.5821893874
ASB7	2.5334583241	2.7713994417	2.5217469922	2.9674367151	2.7543364064	2.8271715741
ASB8	6.3432092373	6.3017834541	6.1344761253	5.3801789328	5.5032800838	5.5313408873
ASB9	16.9812119106	17.0489027409	16.3070933777	16.3655797453	17.0772063112	17.6177242675
ASCC1	5.499222947	5.375229231	5.2400748785	6.1140466955	6.5266881402	5.8993346242
ASCC2	10.8444468049	11.6318815801	11.7253108387	9.1725366622	9.1398715307	8.8231821339
ASCC3	5.1963002928	5.8373237514	5.822188109	4.7107286059	5.5079305695	5.8085539673
ASCL1	0	0	0	0	0	0
ASCL2	0	0	0	0	0	0
ASCL3	0	0	0	0	0	0
ASCL4	0	0	0	0	0	0
ASCL5	0.0111436143	0	0.0163649471	0.0271946044	0	0
ASDURF	0.3202406028	0.8317987728	0.5173180306	0	0	0.3755491318
ASF1A	16.7779358206	17.7187683919	17.8391071203	21.5788397948	23.3836671355	24.1250657658
ASF1B	28.3192134253	26.2878033796	26.8731320791	26.4788501688	26.8158685742	26.0115462844
ASGR1	0.0722848319	0.0426713497	0.0176923068	0.0882010701	0.1116545984	0.0899066152
ASGR2	0	0.0107049678	0	0.0221270154	0	0
ASH1L	4.935383298	5.8327356318	5.8526479371	4.7729046328	5.2222888167	5.2528774637
ASH2L	26.6144048067	26.4151464296	26.4879812589	29.8945206464	29.9052645653	30.0621502503
ASIC1	2.9395244466	2.8024096324	2.8336454287	2.1817930508	2.0298838374	2.0068211737
ASIC2	0.1108963266	0.067721976	0.084236237	0.0513261309	0.0283524007	0.0529980875
ASIC3	0.1807471524	0.1842984081	0.1447833313	0.2004958824	0.1725905965	0.1489002364
ASIC4	0.0602052333	0.0406177063	0.0378918661	0.0682144276	0.0956528994	0.0183385031
ASIC5	0	0	0	0	0	0
ASIP	0	0	0	0	0	0
ASL	5.8735291252	5.6572497596	5.9427903963	6.5181872912	5.8054960537	5.6990448286
ASMT	0	0	0	0	0	0
ASMTL	2.6852804792	2.8586477558	2.865396751	2.58509303	2.2519537176	2.0595509356
ASNS	2.9604595428	3.1141485919	2.7697205051	2.7851973951	2.2052330503	2.3793982984
ASNSD1	17.1802962081	17.7523689988	17.2514728563	16.1297928821	16.5708543945	18.0737570656
ASPA	3.863E-3	4.56E-3	0	4.713E-3	4.773E-3	0
ASPDH	0	0	0	0	0	0
ASPG	0	0	0	0	0	0
ASPH	25.5625228065	26.918639243	26.9053608266	23.4008668574	24.1857928964	24.6780111426
ASPHD1	12.479826154	11.6098431462	11.5584942004	18.9452999281	18.3779476639	17.947858045
ASPHD2	0.6967371215	0.5932203954	0.5706267675	0.5722164381	0.6871208522	0.5856621341
ASPM	10.046127133	12.467619175	12.0276030396	7.1844725602	9.315869856	10.0639874615
ASPN	0	0	0	0	0	0
ASPRV1	0.0311120292	0.073464501	0.1522984973	0.0632708641	0.012815233	0.0552808573
ASPSCR1	2.4934133994	2.4083920934	2.4804184091	3.0082735657	2.9358621494	2.8711233066
ASRGL1	2.2892035674	2.2900601151	2.3135025115	3.5501411542	3.2789866736	3.2960120252
ASS1	0.1795384691	0.1059855657	0.1647881852	0.7850031624	0.7210415706	0.8693015554
ASTE1	1.9434502293	1.9056217078	1.9349508531	1.6720198193	1.7909914527	1.9033487912
ASTL	0.0136499169	0	0	0	0	0
ASTN1	2.454E-3	8.691E-3	0	2.994E-3	3.032E-3	0
ASTN2	0.405834085	0.474021283	0.4621292431	0.3574928503	0.3942245563	0.3539941023
ASXL1	6.930249236	6.7359577296	7.0815204267	8.7865575851	8.2415179683	7.7755266386
ASXL2	3.9181183588	4.2572030472	4.390644806	3.8230063836	3.8189462241	3.8678231653
ASXL3	0	0	0	0	0	0
ASZ1	0	8.742E-3	0	0	0	0
ATAD1	16.2970693586	17.0186068407	16.6267463954	16.8069992157	18.4729141565	18.3211461222
ATAD2	23.7407890119	26.9331862955	26.9445857952	22.2131082389	25.289638624	26.6423257623
ATAD2B	0.8169932147	0.9138113623	0.8651152181	0.6742091704	0.8209425344	0.8755801326
ATAD3A	45.8560793251	43.1077271807	45.2912048263	44.0325291527	42.6156931465	40.6241166407
ATAD3B	9.2792902056	8.2816839709	8.8561021373	9.060848731	8.8676393865	8.8153835579
ATAD3C	0.1247659319	0.1473042288	0.0999408677	0.069199031	0.0840957417	0.0785985201
ATAD5	2.5705653017	2.7562834678	3.1427125165	1.8757170082	2.2503451447	2.5228718277
ATAT1	2.4115665019	2.3187198978	2.136406331	2.0686703032	2.025858081	1.8193635704
ATCAY	0	0	0	0.0155815239	0	0
ATE1	7.6346608547	8.0535351177	8.170323689	6.6760102464	6.7661622242	7.4733231135
ATF1	8.4643665041	8.9290779285	9.6537227855	7.4662257803	8.4287780125	8.8452497094
ATF2	4.6048994968	5.0984014505	5.1252191565	4.1338966866	4.9529884053	5.0222817458
ATF3	0.6538377752	0.6861778355	0.5006134542	0.9069063993	1.0151282326	0.977069996
ATF4	64.3179903596	63.0935560658	61.679416808	65.9658155029	66.3036027356	65.2717012634
ATF5	9.2899672782	9.0418111134	9.0684328659	13.3454135766	13.2933936597	13.2164678437
ATF6	5.3581306909	5.3822803705	5.3069998659	5.514262304	5.6802920669	5.7933012915
ATF6B	17.21423401	17.4593039219	18.3364159315	19.3876921567	18.8656827528	19.2143068113
ATF7	2.9518282836	3.0577731628	3.002046564	2.8220881408	2.707769667	2.8244108071
ATF7IP	2.1808363195	2.5101197398	2.4283948632	2.1012527895	2.1449196287	2.3103885926
ATF7IP2	1.8793528473	2.0561879666	1.9454339814	1.1465817097	1.1742711722	1.4085296025
ATF7-NPFF	0.1846443029	0.1882721285	0.2465084228	0.112650363	0.2800247518	0.2415876216
ATG10	1.2273243156	1.2434277173	1.0595108575	1.16364938	1.4653895355	1.3659153623
ATG101	43.3119158578	39.7872430855	41.7370199462	46.3125557726	43.6577693424	42.5331883757
ATG12	4.2877641638	4.4310381228	4.1542382278	3.9239081469	4.1940961046	4.2183003614
ATG13	9.9034211999	10.0933274173	10.5561131855	10.76584706	10.4246767896	10.2933066832
ATG14	2.3542941984	2.3074797707	2.3027320638	2.2586728965	2.3373888423	2.2608363475
ATG16L1	8.0197313442	7.5729990503	8.1366939268	7.8585301068	8.0600525478	7.6064832388
ATG16L2	0.3365740388	0.2941195866	0.3541659633	0.3266065921	0.2980147165	0.28818724
ATG2A	4.1764354212	3.8147158824	4.6348964943	5.3668393774	5.0611695702	4.3142188835
ATG2B	1.5551751662	1.6846582603	1.7605657148	1.2637822524	1.2622546079	1.3878333677
ATG3	12.6445770305	13.1706319676	13.0505230436	11.8037668458	11.5384897477	12.5191798
ATG4A	3.9800863161	3.7519686858	3.3869010856	3.934103215	3.8126084469	4.3500689806
ATG4B	5.0133236995	4.6219238626	4.9298528006	5.1917318361	5.2199853555	5.3301972495
ATG4C	4.3400515193	4.49959066	4.7881650483	3.4302554824	3.4470550352	3.9394529801
ATG4D	8.2458440718	7.7813085575	8.1360223981	8.041926807	8.5116943836	7.7554237866
ATG5	5.034403131	5.5478992421	5.0715130293	5.1734957662	5.3774802685	5.8055711944
ATG7	1.886312501	1.9252944538	2.011919531	2.47630687	2.223562625	2.2317156836
ATG9A	19.2506360982	18.4511132797	19.32894251	18.5500878497	17.3215643219	16.9718012752
ATG9B	0.0282609451	8.342E-3	0.0259391198	8.621E-3	8.731E-3	3.766E-3
ATIC	57.2676660162	58.4814169599	56.6590403979	54.1002023868	53.4560608007	53.2586137972
ATL1	0.1016344441	0.1366600176	0.062189664	0.1515715776	0.0802390313	0.1203915732
ATL2	8.5605935242	9.102281173	9.1876362163	7.8993445156	8.1487434838	8.1694716947
ATL3	5.4541188342	5.8220939225	5.2655983054	5.9699706691	5.9101325421	6.2358450909
ATM	0.942334497	1.1058125545	1.0228565046	0.7394223834	0.8029945514	0.8603791779
ATMIN	6.9437055124	7.0098639773	6.8440253499	5.7789902941	5.6118456221	6.0528926362
ATN1	18.1551258215	18.7827615334	19.8115726009	21.0326450982	20.1224458416	19.4727857153
ATOH1	0	0	0	0	0	0
ATOH7	0.1040413018	0.0526439166	0.0218271118	0.0362714078	0.0550995964	0.0475364423
ATOH8	0.8306068388	0.7541267479	0.7561253408	0.3289417922	0.3211238777	0.3417755653
ATOX1	17.4056788539	16.7340162548	16.7327414205	13.9922857797	13.9733445892	14.0262507959
ATP10A	0.0349404072	0.0386739417	0.0448977473	0.0186523132	9.445E-3	0.0104765472
ATP10B	1.6029443752	1.5766969384	1.7999473988	1.4005461702	1.3616372056	1.374779689
ATP10D	1.0074453056	1.0390849833	0.9309107248	1.2292724728	1.3008698395	1.2731559768
ATP11A	5.4942262184	5.4502496397	5.6663280849	5.2295919283	5.1417583491	4.9793081951
ATP11B	3.3372716956	3.9894561258	3.5909008331	3.0765631572	3.3282947091	3.6102617936
ATP11C	1.5484132506	1.7777443856	1.6875360255	1.5323115033	1.5480479694	1.5890212631
ATP12A	0.0204131668	0.012050348	7.494E-3	0.0373618457	0.0189186905	5.441E-3
ATP13A1	11.0467492048	10.4465834851	11.0861700102	10.4339505908	9.5087419335	9.7008520235
ATP13A2	16.6114525112	15.8420073116	17.5402263448	18.229071883	17.2076889179	16.2890365741
ATP13A3	5.2533086112	6.131901495	5.6684848029	5.0382282621	5.2749583786	5.6223409677
ATP13A4	7.536E-3	0	0	0	0	2.678E-3
ATP13A5	0	0	0	0	0	0
ATP1A1	192.9512782001	189.5179574413	194.6494801249	194.8546881063	190.1578412257	186.822239897
ATP1A2	0	0	0	4.374E-3	0	0
ATP1A3	0.026414631	8.91E-3	0.016624795	0.0138132045	0	0.0160917836
ATP1A4	0	0	0	0	0	0
ATP1B1	27.7385368171	27.3252429324	27.0797891484	34.5289179889	35.2507921689	36.8390282357
ATP1B2	0.2281159605	0.3001037589	0.2009997229	0.1033850303	0.1047008978	0.0903293038
ATP1B3	79.1272067253	79.8948110206	76.0407367105	67.949257351	69.2405277824	70.9294336945
ATP1B4	9.46E-3	0	0	0	0	0
ATP23	1.3843403513	1.3299643466	1.3254180708	1.1261034734	1.5429432718	1.4034990507
ATP2A1	0.2384890404	0.1818478131	0.1532269015	0.1818758862	0.1719113875	0.1377203822
ATP2A2	33.5032596582	33.6270725162	33.9441649846	35.8777119638	35.4433021073	34.8632521192
ATP2A3	0.1768687037	0.2010850468	0.1924003068	0.2118164971	0.1780858177	0.1955433012
ATP2B1	5.7939615328	7.1155808132	7.0010208455	4.4511985317	4.936612573	5.7994309448
ATP2B2	2.2E-3	0	0	0	0	0
ATP2B3	2.997E-3	7.076E-3	0	0	0	0
ATP2B4	13.1538448152	13.7333405891	14.5122455185	9.2001193954	8.9558112188	8.7202044569
ATP2C1	8.4418207588	8.7890678686	8.3959870834	8.8989213881	9.254783314	9.6361991662
ATP2C2	0	7.965E-3	0	4.116E-3	4.168E-3	3.596E-3
ATP4A	0	0	0	0	0	0
ATP4B	0.045153925	0	0	0	0.0185991749	0
ATP5F1A	39.5138238892	38.2553917932	37.4745797006	32.4122437453	32.2621000902	31.7790471593
ATP5F1B	480.6935937739	467.1716817177	465.5531307479	426.9099157919	423.056432766	416.9750934241
ATP5F1C	80.1638681295	80.705252999	75.7057485755	68.56000132	66.6765913798	69.5381257191
ATP5F1D	37.4843832613	34.3592338596	34.2757959836	30.7696368157	30.6898790378	27.9648921309
ATP5F1E	29.8108327841	30.1282795835	28.7964386134	36.2013171202	36.3600873883	38.7069730203
ATP5IF1	38.1220890301	36.1075435835	37.4618573165	34.2339735551	36.1116563839	36.2824192293
ATP5MC1	30.7012155375	29.4381292095	28.9713383757	29.3179570082	28.4748744194	28.9935941074
ATP5MC2	45.5645203624	44.5234800823	42.2595248845	41.0117203316	40.4046111945	40.1606875586
ATP5MC3	41.3222952482	38.3664335874	37.9455373329	38.3886052913	38.6760333549	38.4873016282
ATP5MD	167.1525978629	159.2975669322	159.7845453565	156.4638619761	154.4395770758	167.5211834973
ATP5ME	84.9785240675	83.1407295155	78.2993537463	93.5217775965	93.2752611153	91.9901224471
ATP5MF	87.9017605481	86.8364369968	84.9742887672	85.1793483908	85.8443606492	85.1917096841
ATP5MF-PTCD1	5.0381609204	5.2863220207	5.0910154176	4.6636225847	5.2401662682	4.4703709258
ATP5MG	38.7882400752	36.9950296028	35.308329807	36.0121713771	35.2500766445	35.8653738085
ATP5MGL	0	0	0	0	0	0
ATP5MPL	17.1624581657	16.859618944	16.2233220415	16.4885465232	16.2000719361	16.8590718473
ATP5PB	77.8034647598	80.8155474664	75.0486566311	69.6867716884	71.6939513294	72.3996123755
ATP5PD	42.6663364258	42.6683913424	39.4149878039	38.0950367572	37.6732590407	38.1711599219
ATP5PF	72.9565159356	70.1610728324	70.0405400149	65.6822115412	66.6987333883	67.9666776103
ATP5PO	40.0402785945	39.8401078704	38.3640203023	38.7238126661	38.3365957806	39.0651333433
ATP6AP1	22.8113529199	21.1488759938	23.0681653807	23.5586718956	23.7799761802	22.2057474317
ATP6AP2	12.780439622	12.3596432075	12.291226203	11.4483127809	11.8542691968	12.3108806312
ATP6V0A1	3.5561918775	3.7887414649	3.8599347435	3.918158576	3.8965322429	3.8903860316
ATP6V0A2	1.4308972976	1.331684559	1.4021795473	1.1874471711	1.1247671107	1.1143964423
ATP6V0A4	0.8923484206	0.7497630681	0.6512090233	0.748154955	0.8659169679	0.717876355
ATP6V0B	41.1180925457	38.0943830333	39.1231470577	44.1501589424	45.2719650212	43.7319369545
ATP6V0C	74.6028301639	69.0103005371	70.8064108698	74.6095302201	78.5539303191	76.7123477469
ATP6V0D1	12.1189237128	11.5301795651	11.7930070744	11.7744968052	11.5002009426	11.2791574657
ATP6V0D2	0	9.066E-3	0	9.37E-3	0.0189787499	0.0327473269
ATP6V0E1	83.0113798122	80.8109967162	78.0150898301	75.7102856356	79.3614885612	78.7599670169
ATP6V0E2	4.3709213421	4.0233775427	4.2236156519	4.3580813751	4.1945258103	3.921821033
ATP6V1A	14.9468670776	15.1877253453	14.7630887749	12.8640525191	13.5567480656	13.7659751155
ATP6V1B1	0	0	0	0.041488154	0.0210081041	0.0181244618
ATP6V1B2	45.1336558167	45.2700277588	43.4162445913	36.2468012207	36.8262231242	36.3956487491
ATP6V1C1	22.6734287503	24.3410768514	23.7431301	24.9350399776	25.9628714374	26.9118551044
ATP6V1C2	0.2063000571	0.1522294104	0.113610678	0.1966600102	0.1991630662	0.1718252803
ATP6V1D	10.6638537236	10.9772172639	10.906067781	10.8259562134	11.5089784714	11.6634304401
ATP6V1E1	40.6141094318	40.9286714886	39.1260945135	35.71703691	34.8224131543	35.3649250279
ATP6V1E2	0.9366267676	1.0002675058	1.0191075632	0.7636386446	0.9048815986	0.7897521472
ATP6V1F	178.1565295011	181.1655643252	175.1317795827	187.5586882044	180.1337409022	180.9934443299
ATP6V1FNB	0.20931513	0.1716158239	0.1707719952	0.0993236877	0.079033321	0.1115753631
ATP6V1G1	14.9184386035	14.982555162	14.3177514438	15.7953267496	15.8025695634	15.9045378479
ATP6V1G2	0.1877068475	0.2585509308	0.1378283814	0.1272431142	0.1288626435	0.1889966972
ATP6V1G2-DDX39B	2.4080824246	2.8880396415	2.8654525665	2.7757184158	3.1874218323	2.8006419619
ATP6V1G3	0	0.0393147047	0	0	0	0
ATP6V1H	14.9289279818	15.2077658224	15.3239710393	16.3863901916	16.1849990598	16.8635901478
ATP7A	1.0068663677	1.0447342729	1.229663925	0.9485438162	0.8814169411	1.0866444722
ATP7B	0.2220724193	0.2253404824	0.1692320691	0.2768288691	0.2225018262	0.2725838878
ATP8A1	0.0403196044	0.0357023436	0.0414479293	0.051657364	0.0373677502	0.0472831749
ATP8A2	0.0606383645	0.05880801	0.0795093114	0.1585504129	0.1284547329	0.1246754345
ATP8B1	3.212E-3	7.585E-3	9.435E-3	0.0274383807	7.939E-3	0.0102743107
ATP8B2	15.5901994533	14.8732542367	15.6764690352	11.9772920072	11.1051543013	11.3360408957
ATP8B3	0.1512856055	0.1824148487	0.2363514604	0.2984970348	0.3540048254	0.2882549134
ATP8B4	0.0163275809	0	5.994E-3	9.961E-3	0.0226983241	0.039165353
ATP9A	10.6578476486	10.2982903876	10.5137842365	10.0392184962	9.4170850113	8.8519395463
ATP9B	0.4414405416	0.3837487947	0.4462456111	0.5201937762	0.4016495177	0.4416086891
ATPAF1	7.743059006	7.4327021911	8.0070512439	7.6331187514	7.5877556821	7.3729940249
ATPAF2	3.2810388498	3.0433107206	3.0271527308	3.1551617817	3.2807296576	3.0904736891
ATPSCKMT	4.5085197554	4.5926755821	4.8648080798	4.6710230651	4.9088233228	4.8798003007
ATR	1.2609076872	1.5151102444	1.4000400344	1.1217919096	1.2374864093	1.2143349474
ATRAID	39.3838840544	37.5736415814	38.2296836631	40.3739124327	40.8739667728	40.3419818441
ATRIP	3.7538201312	3.4356028054	3.5652262189	2.8608263135	3.0102512823	2.5926223313
ATRN	12.0697043823	12.2564252952	12.6747233787	17.8932528489	16.8073264221	17.1100209371
ATRNL1	0.4580241462	0.4095883875	0.4362112238	0.4592739061	0.3950713554	0.459291373
ATRX	1.7761735225	2.3549093166	2.1170455551	1.4694761138	1.9114455444	2.2185233914
ATXN1	1.8456942054	1.9274606003	1.898720961	1.5990435838	1.5672974158	1.5219659062
ATXN10	13.37355863	13.5746382793	13.1341101237	10.9558505374	11.2803070547	12.285804475
ATXN1L	5.7366393242	5.5604747032	5.9316809854	5.9335434122	5.2652715586	5.3840672025
ATXN2	1.4496211711	1.4810329392	1.5575412629	1.5139815006	1.5973475156	1.6807753617
ATXN2L	18.4695372343	18.1607113615	18.844769703	20.5806743471	20.7011559922	19.3944886201
ATXN3	0.7010753285	0.7752985099	0.8064915613	0.7499388577	0.7565961831	0.9292871757
ATXN3L	0	0	0	0	0	0
ATXN7	1.3116715595	1.4546569048	1.4284582997	1.2102548691	1.3021486423	1.4187978717
ATXN7L1	0.7968339704	0.7731143939	0.7530925637	0.7797549935	0.8579235003	0.8410932534
ATXN7L2	1.0787921681	0.7285393495	0.9695668155	1.0109407059	0.9704844688	0.8878769221
ATXN7L3	19.5317770232	18.0266931918	19.4516583132	20.4961028906	19.9570093721	19.5469294612
ATXN7L3B	10.0520388568	10.2747396885	10.2966756431	9.5054844432	10.0194607139	9.8514228403
AUH	1.8257110634	1.6372498442	2.1830101844	1.5581799302	1.5533557451	1.4252250224
AUNIP	4.8660479795	5.6786564326	4.4886440261	4.5761020324	4.7502045462	4.4380243598
AUP1	59.1415257851	54.6136496622	55.8712093374	54.2434545387	52.0019292598	51.9818128249
AURKA	35.2610824753	35.6679435592	34.2990623996	44.9444799321	45.1735082356	45.0230448794
AURKAIP1	132.3640371536	120.3723918053	128.1120815537	133.2180895216	127.4082482507	123.1441742925
AURKB	45.365489564	43.926051113	43.4378420791	46.8109304629	47.7179633806	43.3590828302
AURKC	0.0695388989	0.0410503641	0.0510606512	0.1131340215	0.1145739725	0.1112030633
AUTS2	0	0	0	5.535E-3	0	9.671E-4
AVEN	4.4928437224	3.9800027765	4.1392487975	4.3815634227	4.3119435381	4.5854843093
AVIL	0.0345037634	9.053E-3	0.0281502656	0.0280673808	0.0236871814	0.02452296
AVL9	3.4442026513	3.5987096561	3.5464266053	2.8888031294	3.216616546	3.0881470191
AVP	0	0	0	0	0	0
AVPI1	12.9879107878	11.6314340795	12.3458589296	17.9513660179	16.6378073415	16.80473735
AVPR1A	0	0	0	0	0	0
AVPR1B	0	0	0	5.442E-3	0	0
AVPR2	0.0701770593	0.0236726197	0.0588905557	0.1467929	0.0743306278	0.0961916374
AWAT1	0	0	0	0	0	0
AWAT2	0	0	0	0	0	0
AXDND1	0.0667408975	0.0437762683	0.065341533	0.1266788896	0.1282912374	0.1462577689
AXIN1	5.1462414178	4.8663644417	5.309612196	5.3290672303	5.2562349052	4.8093861765
AXIN2	0.0302350751	0.0203982168	0.0317154992	0.0474331755	0.05337433	0.0230239959
AXL	26.4643865002	25.2898921169	25.9999165222	44.9280342716	45.2335990402	44.3364298343
AZGP1	2.2192525053	2.0527935694	2.0016407614	2.5266671106	2.310501213	2.1889636369
AZI2	3.488054314	3.6761630815	3.6052249866	2.9999004596	3.3272120868	3.9104913404
AZIN1	46.5966275326	49.6659064709	45.3084434567	49.8987702053	49.6824696549	53.1829343151
AZIN2	0.1460987031	0.1474516854	0.1695661998	0.1466396875	0.1455942089	0.1507313554
AZU1	0	0	0	0	0	0
B2M	79.3649555996	81.5883976124	77.2815202862	88.184329975	89.5266423913	93.5459059475
B3GALNT1	0.0491054711	0.0238725164	0.021209943	0.0986883007	0.1427776986	0.1354975117
B3GALNT2	4.3511005644	4.7092276967	4.2577201464	3.8512179099	4.0522280503	3.9643253193
B3GALT1	0.4520710982	0.6488547018	0.4230663303	0.2920296915	0.2519322863	0.3638270447
B3GALT2	0.5472431721	0.5859974187	0.5606885491	0.4503359035	0.7076912649	0.7733648592
B3GALT4	0.1813794027	0.1352492335	0.1962686512	0.291206493	0.2241338198	0.254432191
B3GALT5	0	0	0	1.924E-3	0	1.681E-3
B3GALT6	13.0471501617	12.4011613348	12.8011692141	15.5271302052	14.5113348346	13.3174797627
B3GAT1	0.0538050004	0.0317622927	0.0395076483	0.0164130513	0.014247389	0.012291745
B3GAT2	0.0891150789	0.1335398819	0.040267658	0.0627329609	0.0508251325	0.0950055286
B3GAT3	28.6362552953	27.2201491	26.901729431	25.5567028446	24.7113258188	24.9592588393
B3GLCT	2.9773462799	3.0382528825	3.1053418016	3.1278420581	2.7547485648	3.0305925783
B3GNT10	0.5294279758	0.7310097432	0.5139347901	0.6788490948	0.6542237585	0.6696542006
B3GNT2	6.9570842804	6.3398570971	6.9697044783	6.3883920944	6.3526038	6.440364893
B3GNT3	0	0	0	9.949E-3	0.0100753927	0.0173848214
B3GNT4	0.0793566344	0.0761247379	0.1383902185	0.1028818721	0.1777381606	0.0846020572
B3GNT5	1.4032450535	1.5156653331	1.4567965149	1.0408956566	1.0919146357	1.1345890778
B3GNT6	0.0171949448	0	0	0	0	0
B3GNT7	42.821158323	40.3163383319	44.2618439051	50.1226152159	49.0815818389	48.6809396989
B3GNT8	0	0	0.0353846135	0	0	0.0128438022
B3GNT9	0.1336903775	0.1183806207	0.1840602306	0.1019546049	0.1961793057	0.1692510807
B3GNTL1	1.9297389217	1.8025543913	2.0304123596	2.1227774313	2.1700386879	2.0922220106
B4GALNT1	6.3454774151	5.7582086816	6.0232839312	7.4912205799	7.2682500695	6.8259370109
B4GALNT2	0	0	0	0	0	0
B4GALNT3	1.935079753	2.0141399809	1.782351904	3.0676199944	2.8120666893	2.6901354214
B4GALNT4	4.0715290825	4.0321254092	4.3292320571	6.6104663082	5.7735797834	5.5029063138
B4GALT1	6.2713784707	6.0050802393	5.8509499178	7.2808998571	7.1228457696	7.2463493634
B4GALT2	10.5251884729	9.8106569276	9.9550975971	8.5936888047	8.0147760146	8.0582841025
B4GALT3	12.0313735864	11.5872057258	11.7535406104	10.6439192173	11.1523330059	10.5310857389
B4GALT4	5.3340820089	5.5805389191	5.3614170922	6.007921662	5.9366713732	5.9036569759
B4GALT5	15.4290254066	15.8509695683	15.496385004	18.9429885348	18.7232481495	19.1402300248
B4GALT6	6.4420507382	7.1938351874	6.8360325777	5.5864667239	5.8468570843	6.096705503
B4GALT7	3.4573577252	3.3168941057	3.1061931059	3.9136648268	3.9806352128	3.6760183526
B4GAT1	17.6723508116	16.6811880546	17.5110641951	16.9379161167	17.2786056562	18.1808851343
B9D1	1.6358190309	1.4885303097	1.5780837274	1.8856581045	1.7748976965	1.8290161401
B9D2	2.8392934577	2.397000797	2.7797616468	3.3154617267	3.2256175491	2.8154065931
BAALC	18.4900461492	17.6122986508	17.9806107389	6.4352551931	5.5881346641	6.4180743138
BAAT	0.0238455455	0.0225224924	0.0420220315	0.0116384175	0.017679824	5.084E-3
BABAM1	45.1364302487	42.126018316	43.3550628354	47.5288034672	44.4477762963	45.3129241038
BABAM2	7.2616350476	7.5125393561	7.5850757975	7.829127772	7.5915558999	7.7132408859
BACE1	7.0705222226	7.2251530166	7.2710507987	4.6788201363	4.4822431988	4.629346122
BACE2	17.2462582362	16.8135574007	16.9133419197	13.3378621055	13.0296576547	13.0330518811
BACH1	5.5809214619	6.6968747937	6.1717625035	6.2671466353	6.9765102203	7.2810686843
BACH2	0.2214558495	0.2206074334	0.2235879503	0.1294793271	0.1254261308	0.1303435291
BAD	11.8700891804	11.5329732182	12.2294445003	16.5159774337	15.0601047133	15.177178122
BAG1	4.6826529025	4.5637852094	4.2610268665	4.3855788419	4.2993992533	4.0257266324
BAG2	8.2758434163	8.1757561753	7.786604727	7.2277092528	7.8104789388	8.3632714256
BAG3	33.8448217447	32.7227045715	32.7314009895	36.5966445301	35.033995638	36.292999743
BAG4	5.0468360744	5.9751483899	5.136361039	4.7259743697	4.8209339738	4.7948378635
BAG5	5.5955069919	5.6909423675	5.6213208002	5.4274581578	5.4746393859	5.6252980284
BAG6	45.2860375326	43.9056897214	46.6891553144	48.7004656777	47.2509640333	45.0323651285
BAHCC1	1.9901007777	2.0619857754	2.1602735351	1.810933127	1.560737533	1.4963391986
BAHD1	6.6541754021	6.6870784492	6.9547811741	6.5773761497	5.9545348811	6.2724142189
BAIAP2	2.4819736179	2.2333717669	2.2816884788	2.6937619596	2.6358472945	2.4916202186
BAIAP2L1	7.2821357974	7.6797985074	6.959810716	9.2912811173	9.4384736213	9.0266060491
BAIAP2L2	6.2324044105	5.7429165761	5.5439215301	5.0083217433	4.7511711952	4.5576689527
BAIAP3	0.140436172	0.1352621481	0.1411098305	0.1939056756	0.1826731859	0.1300190561
BAK1	22.362624243	21.9798347434	21.5839743803	22.7284561388	23.9384497583	23.0029245272
BAMBI	89.5901157802	82.9568941231	84.5392511266	117.7009811944	118.2208422544	117.3419853966
BANF1	217.7861936892	219.5504453551	213.825624269	218.8934970941	216.9427152124	217.6371803512
BANF2	0	0	0	0	0	0
BANK1	0	0	0	0	0	0
BANP	2.2039811314	2.052927669	2.1103315806	2.1419569665	2.1760624024	2.2315893625
BAP1	24.9026097545	24.4463300075	25.8257804236	25.9482637857	25.084050386	23.9213392574
BARD1	1.0674263831	1.2989740417	1.1647295091	1.0295987835	1.083232451	1.2555953091
BARHL1	0	0	0	0	0	0
BARHL2	0	0	0	0	0	0.0117755799
BARX1	2.4956870222	2.414930936	2.7393336272	2.8882374355	2.7342376737	2.6057915674
BARX2	6.017E-3	0	0	7.342E-3	0	0
BASP1	0	0.0248419103	0.0463495567	0.0128369684	0.0130003552	0.0112158832
BATF	0.0973144935	0.143617294	0	0.0296854895	0	0
BATF2	1.443642362	1.4014190854	1.6253793377	2.0551006001	1.9821500753	1.9238327478
BATF3	1.5467284543	1.3280993889	1.5229019768	1.522707303	1.2705936903	1.2367246614
BAX	51.3763348301	49.3953779111	50.2393122694	68.0131168766	69.4611240981	68.7467912011
BAZ1A	8.6547955731	9.6434404777	9.4711206711	7.4542431296	8.3681790303	8.9548497018
BAZ1B	37.3639135675	39.2619249564	39.753585832	36.366658792	36.7109776012	35.8448251128
BAZ2A	10.6402400052	10.6148624112	11.1144507674	12.2273814537	11.5564551268	10.9693962848
BAZ2B	0.5698043085	0.6608878166	0.7041445465	0.6027472448	0.7192746543	0.7322902022
[truncated: 17,934 more rows]

## Sheet: FoldChange TFCP2 KO vs. A375 WT
Gene Name	foldChange	fdrPValue	P-value
A1BG	-1.09721	0.358506	0.19843
A1CF
A2M	-3.43131	1.409e-102	5.224e-105
A2ML1
A3GALT2	-1.00848	0.996421	0.989755
A4GALT	-1.02732	0.759012	0.621757
A4GNT
AAAS	-1.0035	0.969292	0.942204
AACS	-1.01241	0.879144	0.801455
AADAC
AADACL2
AADACL3	3.67592		0.481481
AADACL4
AADAT	-1.33502	7.119e-07	6.973e-08
AAGAB	-1.01078	0.893605	0.825094
AAK1	-1.08052	0.291859	0.146714
AAMDC	1.09155	0.32434	0.171575
AAMP	1.00175	0.98818	0.970134
AANAT	-1.1965	0.868594	0.785204
AAR2	1.22325	0.0002832	4.323e-05
AARD	-34.7376	2.288e-16	9.159e-18
AARS1	-1.05825	0.38509	0.222638
AARS2	-1.14336	0.0220621	0.005689
AARSD1	-1.02162	0.790962	0.664522
AASDH	-1.07173	0.418831	0.250484
AASDHPPT	-1.05996	0.416439	0.248392
AASS	-1.46252	2.013e-11	1.171e-12
AATF	1.00144	0.99094	0.97514
AATK	1.05041	0.78057	0.651099
ABAT	-2.04255	2.326e-22	6.798e-24
ABCA1	1.03433	0.927089	0.877978
ABCA10	-1.02395	0.801717	0.68392
ABCA12	5.0468	0.007445	0.001627
ABCA13	-1.55222	0.0526852	0.01613
ABCA2	-1.0359	0.651149	0.485728
ABCA3	-1.28657	0.0006665	0.0001095
ABCA4	-3.23178	0.0763114	0.0256079
ABCA5	-1.31451	0.0002549	3.859e-05
ABCA6	-1.53135	3.776e-13	1.893e-14
ABCA7	-1.09485	0.524006	0.344982
ABCA8	-2.53188	3.644e-68	2.749e-70
ABCA9	-7.345	7.543e-47	9.164e-49
ABCB1	-2.47006	0.564403	0.38955
ABCB10	-1.10049	0.142053	0.0564335
ABCB11	3.1617	0.406882	0.240647
ABCB4	-4.01586	0.0213091	0.00546
ABCB5	-16.5453	1.7e-05	2.039e-06
ABCB6	-1.15424	0.0150836	0.003664
ABCB7	-1.04957	0.546925	0.368162
ABCB8	-1.0082	0.922854	0.871397
ABCB9	1.38438	1.485e-08	1.158e-09
ABCC1	1.11026	0.108025	0.0397728
ABCC10	-1.04008	0.66695	0.503945
ABCC11	-1.41615	0.485522	0.310052
ABCC12
ABCC2	1.47438	1.477e-14	6.659e-16
ABCC3	4.44685	2.252e-09	1.617e-10
ABCC4	-1.1865	0.004435	0.0008963
ABCC5	1.01528	0.860118	0.771736
ABCC6	1.81678	0.273268	0.133914
ABCC8	1.3023	0.777812	0.646894
ABCC9	3.67576		0.481499
ABCD1	-1.11068	0.0967561	0.0345412
ABCD2	2.48385	0.591683	0.419728
ABCD3	-1.04031	0.605651	0.434748
ABCD4	-1.16991	0.0220954	0.005701
ABCE1	-1.08491	0.192748	0.0842647
ABCF1	1.03345	0.644439	0.478043
ABCF2	-1.0674	0.319591	0.167959
ABCF2-H2BE1	1.01211	0.881064	0.804181
ABCF3	1.11332	0.0845518	0.029162
ABCG1	6.34243		0.295277
ABCG2	-1.21465	0.368687	0.209227
ABCG4	1.96507	0.0902562	0.031588
ABCG5	-7.37494	0.0213691	0.005478
ABCG8	-3.65783		0.48007
ABHD1	-1.13597	0.804235	0.687912
ABHD10	1.06753	0.357187	0.197407
ABHD11	1.0586	0.512732	0.334838
ABHD12	1.04721	0.519219	0.340834
ABHD12B
ABHD13	-1.09217	0.215446	0.0975631
ABHD14A	-1.05301	0.59699	0.425325
ABHD14A-ACY1	-1.12885	0.707271	0.552624
ABHD14B	-1.10879	0.0921538	0.0324739
ABHD15	-1.05162	0.544327	0.365721
ABHD16A	1.03342	0.689498	0.530207
ABHD16B	-1.00449		0.997035
ABHD17A	-1.15986	0.008975	0.002021
ABHD17B	-1.02307	0.805556	0.690226
ABHD17C	1.109	0.0982896	0.0353183
ABHD18	-1.18536	0.0814697	0.027813
ABHD2	-1.12959	0.0391625	0.0112612
ABHD3	1.02879	0.747523	0.600923
ABHD4	1.44378	4.509e-09	3.341e-10
ABHD5	-1.02199	0.800218	0.681428
ABHD6	-1.24301	0.0008753	0.0001473
ABHD8	1.27237	0.0457587	0.0136436
ABI1	-1.06523	0.36238	0.203749
ABI2	-1.07059	0.318539	0.16702
ABI3	1.65762	0.451636	0.279406
ABI3BP	1.08228	0.763661	0.629767
ABITRAM	-1.12753	0.105461	0.0385861
ABL1	-1.20154	0.001239	0.0002172
ABL2	1.10513	0.102694	0.0373109
ABLIM1	1.43419	4.743e-10	3.142e-11
ABLIM2	1.91303	0.462779	0.289551
ABLIM3	1.02019	0.835497	0.736128
ABO
ABR	1.09496	0.134881	0.0526878
ABRA
ABRACL	-1.03577	0.684594	0.524466
ABRAXAS1	1.04509	0.758337	0.620943
ABRAXAS2	1.06971	0.350384	0.191758
ABT1	-1.00251	0.980047	0.958991
ABTB1	1.20889	0.006008	0.00127
ABTB2	1.12079	0.0669467	0.0218147
AC000093.1	1.2239	0.0810377	0.0276137
AC000120.2	13.5625	0.292779	0.147387
AC000120.3	-1.35697	0.0104837	0.002413
AC001226.2	2.32874	0.613815	0.444181
AC002094.3
AC002310.4	-9.01778	0.376097	0.215233
AC002456.2
AC002985.1	8.0915	0.0175587	0.004361
AC002996.1	3.67594		0.481479
AC003002.1
AC003002.2
AC003002.3	1.66618	0.557273	0.380851
AC003005.1	-2.19518	0.0922833	0.0325727
AC003006.1	3.67594		0.481479
AC003688.1
AC004076.1	-2.1364	0.461244	0.288178
AC004080.3
AC004223.3	-1.86796	0.534554	0.355241
AC004593.2
AC004687.2	1.36467	0.508651	0.331327
AC004691.2	-4.66666	0.238277	0.111437
AC004706.3	1.24376	0.0440492	0.0130072
AC004805.1
AC004832.3	2.66338	0.363658	0.205187
AC004922.1	1.09382	0.737174	0.588174
AC004997.1	1.19888	0.863202	0.776404
AC005020.2	1.71766	0.76328	0.628672
AC005041.1	-1.3596	0.825748	0.719408
AC005154.5	-3.20196	0.425341	0.256514
AC005192.1	1.03708	0.848165	0.754177
AC005258.1	-1.24187	0.77464	0.64318
AC005324.2	1.59678	0.76096	0.625643
AC005324.3	1.79609	0.0711964	0.0235318
AC005520.1	-1.24308	0.480567	0.305423
AC005551.1
AC005670.2	1.31386	0.00444	0.0008977
AC005697.1
AC005702.1	-26.9734	0.134561	0.0525333
AC005726.1	-1.15943	0.780291	0.650816
AC005832.4	21.2982	0.187161	0.0813435
AC005833.1	1.04892	0.553061	0.375734
AC005837.2	1.71158	0.468467	0.294522
AC005943.1	-1.39871	0.175795	0.0749202
AC006030.1	1.42322	0.826142	0.719962
AC006059.2	1.04509	0.56823	0.394298
AC006064.6	2.13552	0.265442	0.129012
AC006254.1	1.3882	0.460699	0.287455
AC006486.1	1.23239	0.323609	0.171044
AC006486.3
AC006538.2	1.13433	0.453234	0.280913
AC006978.2	3.1612	0.430397	0.261653
AC007040.2	-1.29219	0.00136	0.0002406
AC007192.1	1.13356	0.213097	0.0962677
AC007326.4	2.02772	0.205207	0.0914831
AC007375.2
AC007687.1	1.18798	0.736623	0.587452
AC007731.4	-1.22403	0.796658	0.673489
AC007846.2	3.67592		0.481481
AC007906.2	1.3122	0.219775	0.10031
AC007998.2	6.00472	0.0526904	0.0161383
AC008012.1	-4.08328	0.100145	0.0362119
AC008073.3	2.75509	0.260896	0.126306
AC008162.2
AC008397.1
AC008397.2
AC008403.1
AC008481.3	-6.32437		0.292105
AC008537.1	-1.00449		0.997035
AC008575.1
AC008581.2	-1.73226	0.491743	0.315629
AC008676.3	-1.68749	0.742188	0.594263
AC008687.1	-3.65761		0.480092
AC008687.4	2.06577	0.293513	0.148004
AC008687.8
AC008695.1	68.6378	0.0573267	0.0179176
AC008750.7	1.15241	0.545365	0.36675
AC008758.1	-1.84388	0.618361	0.449131
AC008758.5	1.13493	0.809584	0.696426
AC008758.6	-3.65806		0.480044
AC008763.2	1.14579	0.913551	0.856734
AC008763.3
AC008763.4	11.1561	0.334631	0.179822
AC008764.1
AC008764.4	-1.02593	0.95677	0.924284
AC008770.1
AC008770.2	-1.43159	0.801884	0.68426
AC008770.4	-9.92623	0.359722	0.199352
AC008878.1	1.70025	0.477552	0.302267
AC008878.2	15.9757	0.258307	0.124563
AC008982.1	-1.226	0.8523	0.760424
AC009070.1	2.18201	0.0435795	0.012835
AC009133.6	-1.22167	0.0268616	0.007197
AC009163.3	-4.29601	0.0629316	0.0201402
AC009163.5	1.01027	0.97482	0.95132
AC009412.1
AC009690.1	-1.75131	0.759584	0.622908
AC009690.3
AC009779.3	-1.09763	0.711735	0.558148
AC009879.2	-6.32437		0.292105
AC009879.3
AC010132.3	-1.11355	0.115248	0.0432427
AC010197.2	1.25992	0.792957	0.667364
AC010255.2	3.67576		0.481499
AC010319.2
AC010323.1	1.0196	0.883176	0.808406
AC010325.1	-1.00455		0.997002
AC010326.2	2.36557	0.170367	0.0716697
AC010327.2
AC010422.3	1.37885	0.354641	0.19538
AC010422.5	-3.87891	0.351232	0.192493
AC010422.6	4.07887	0.112712	0.042111
AC010422.8	-1.07546	0.3586	0.198549
AC010463.1	-1.0623	0.937955	0.894836
AC010522.1	-1.06231	0.826771	0.721761
AC010531.1	-2.06279	0.139406	0.0549906
AC010542.3
AC010547.4	2.02043	0.0198049	0.005019
AC010615.4
AC010616.1	6.35174		0.294846
AC010619.1
AC010646.1	-3.65783		0.48007
AC010973.3
AC010980.1	2.66341	0.377247	0.216497
AC011005.1	-1.73709	0.750074	0.606463
AC011330.3
AC011448.1	-1.3463	0.180172	0.0772925
AC011452.1
AC011455.2	20.8138	0.203785	0.0905753
AC011462.1	-35.8286	0.0969747	0.0346564
AC011473.4
AC011479.1
AC011498.4
AC011499.1	1.5086	0.670596	0.507825
AC011511.1	-1.12174	0.722585	0.571237
AC011511.4	19.0225	0.008662	0.00194
AC011530.1	-1.43153	0.81158	0.700162
AC012184.2	-1.79166	0.143309	0.057122
AC012213.5
AC012254.2	1.36712	0.171813	0.0725529
AC012254.6
AC012254.7
AC012309.1	-5.87532	0.109132	0.0403201
AC012488.2	1.68248	0.630905	0.462357
AC012531.3	-2.08136	0.621356	0.452213
AC012651.1	-12.7105	1.554e-08	1.216e-09
AC013271.1
AC013394.1	1.35876	0.550244	0.37173
AC013470.2	-6.50903		0.288277
AC013477.1	1.29208	0.359979	0.20028
AC013489.1	-1.12027	0.750074	0.605512
AC013717.1	-1.51109	0.0738838	0.024609
AC015688.4
AC015802.6	-1.42757	0.470611	0.296438
AC015813.2	1.16704	0.148082	0.0595206
AC016027.6	-1.52905	0.39469	0.230293
AC017083.3	1.13734	0.625054	0.456411
AC018362.3	-10.6122	0.004354	0.0008774
AC018512.1	1.40652	0.781169	0.652348
AC018523.2	1.18966	0.76378	0.630012
AC018630.2	1.05047	0.828026	0.724123
AC018709.1
AC018755.2	-1.73698	0.750074	0.606509
AC018809.3	-1.70928	0.390284	0.226962
AC019117.1	-3.65222	0.257308	0.123884
AC020636.2
AC020765.6	-30.3216	0.11231	0.0418892
AC020907.6	-3.6162	0.200109	0.0884426
AC020909.1	-6.32512		0.292286
AC020915.4	1.14455	0.533666	0.354331
AC020922.1	-3.65761		0.480092
AC021072.1
AC021087.5	-1.13166	0.27213	0.13322
AC021660.3
AC022150.4	2.10461	0.0009919	0.0001692
AC022335.1
AC022384.1	1.01259	0.958304	0.926501
AC022400.5	-1.28528	0.362926	0.204495
AC022414.1	31.4445	0.13862	0.0545784
AC022415.2	1.07025	0.826545	0.72129
AC022506.1
AC022826.2	1.14437	0.162406	0.0672763
AC023055.1	1.09039	0.882073	0.805479
AC024592.3	1.46708	0.386279	0.223878
AC024598.1	-1.51721	0.778464	0.647923
AC025165.3	-2.44925	0.079311	0.0268782
AC025165.6	-2.13564	0.33934	0.183436
AC025263.2
AC025283.2	-1.00666	0.996421	0.994399
AC025287.4	-3.65783		0.48007
AC026316.4
AC026464.1
AC026464.3
AC026464.4	-1.07017	0.30662	0.158143
AC026464.6	-1.71482	0.0004051	6.367e-05
AC026786.1
AC026954.2	1.57254	0.0474511	0.0142423
AC027644.4	-1.05239	0.903866	0.841851
AC027796.3	23.2365	0.184577	0.079831
AC034102.2	-1.04585	0.956569	0.923959
AC034228.3	2.3766	0.468467	0.294574
AC036214.3	1.27031	0.572737	0.399259
AC037459.1	-1.33385	0.569923	0.395765
AC040162.1	-1.04933	0.826771	0.721654
AC046185.1	-1.07901	0.962498	0.932645
AC048338.1	-1.06975	0.927605	0.878731
AC048338.2	-5.09608	0.082447	0.0282784
AC053503.6
AC055811.2	-1.57796	0.418942	0.250577
AC055839.2	1.79847	0.001663	0.0003008
AC058822.1	-1.34341	0.642821	0.475817
AC063943.2
AC064824.1	2.09916	0.350553	0.191943
AC067968.1	-1.12294	0.699889	0.54275
AC068234.1	25.8817	0.167775	0.0702041
AC068533.4	1.63879	0.515625	0.337552
AC068547.1	1.00131	0.996111	0.985634
AC068580.4	1.40124	0.002057	0.0003807
AC068631.2	1.54536	0.425433	0.256935
AC068775.1	-6.32437		0.292105
AC068831.6	1.01337	0.891119	0.820911
AC068870.4
AC068896.1	-1.30518	0.549654	0.371076
AC068946.1	-1.71927	0.393301	0.229197
AC068946.2	1.23081	0.386916	0.224385
AC069257.3	-2.37049	0.518282	0.339954
AC069288.1	1.05476	0.805876	0.690707
AC069368.1	-1.17398	0.604225	0.433107
AC069444.2	-1.13401	0.935202	0.890474
AC069503.2	5.39677	0.0331453	0.009226
AC069544.1	1.02226	0.794278	0.669284
AC072022.2	-3.65761		0.480092
AC073082.1
AC073111.3	-1.14653	0.50546	0.328667
AC073283.3	-3.69836	0.111686	0.0415637
AC073508.2	-1.09947	0.770031	0.637969
AC073585.1	-1.04667	0.939156	0.897299
AC073610.1	-6.32437		0.292105
AC073612.1	-1.50078	0.765982	0.632973
AC073896.1	-1.47565	0.279904	0.138279
AC074143.1	-1.08927	0.866767	0.782215
AC078815.1
AC078927.1	-1.49762	0.651536	0.486225
AC079447.1	1.44388	0.706798	0.551871
AC079594.1	1.90265	0.337069	0.181779
AC079741.2
AC083800.1
AC083977.1
AC084337.2	-1.7408	0.523847	0.344643
AC084756.2
AC087289.3	-1.21786	0.765979	0.632904
AC087632.2	1.18753	0.392151	0.228385
AC087721.2	1.52238	0.298219	0.151902
AC090004.1	-6.32437		0.292105
AC090227.2
AC090360.1	2.65127	0.198933	0.0877446
AC090373.2
AC090517.4	-1.1823	0.56354	0.38845
AC090527.2	-1.10737	0.949212	0.912977
AC091057.5	-1.07201	0.619277	0.449934
AC091167.2	13.5625	0.292779	0.14741
AC091167.6
AC091167.7	-7.20133	0.118529	0.0448301
AC091551.1	-1.41597	0.721651	0.570021
AC091959.1	-1.05997	0.627595	0.459289
AC092017.2
AC092042.3	-1.00959	0.994133	0.980593
AC092073.1	-6.32437		0.292105
AC092111.3
AC092143.1	-1.72012	0.0906982	0.0317638
AC092329.3
AC092442.1
AC092587.1	-1.19433	0.7797	0.650024
AC092647.5	1.04907	0.900749	0.836701
AC092718.2	1.48293	0.0775781	0.0261719
AC092718.7	-1.884	0.564832	0.390135
AC092835.1	1.21905	0.54433	0.365776
AC093155.3	2.75011	0.241296	0.113142
AC093227.2	5.37645	0.207187	0.0927232
AC093246.1
AC093323.1	-1.01665	0.851326	0.759112
AC093423.3	3.67594		0.481479
AC093512.2	-1.08924	0.197014	0.0866716
AC093525.1	-2.70522	0.385428	0.223
AC093525.2	1.19168	0.861429	0.773508
AC093668.1
AC093827.5	5.1691	0.0823965	0.0282505
AC093884.1	-6.91683	0.002945	0.0005681
AC093899.2	1.63119	0.473242	0.298609
AC096887.1	19.6754	0.183232	0.0790268
AC097104.1	13.224	0.031941	0.008835
AC097625.1	-3.65761		0.480092
AC097634.4
AC097636.1
AC097637.1
AC098484.3	1.24185	0.459098	0.286015
AC098588.2	1.50169	0.437509	0.267719
AC098650.1	1.18756	0.822891	0.715445
AC098850.3	-1.12727	0.148615	0.0597871
AC099489.1	-1.33214	0.707271	0.552738
AC099569.1
AC099811.2	-3.27046	0.148826	0.0599408
AC099850.2
AC100868.1
AC104109.3	1.26415	0.479349	0.304241
AC104304.2
AC104389.5	-2.70455	0.388006	0.225276
AC104389.6
AC104452.1	-4.17994	3.888e-06	4.229e-07
AC104472.3	-44.1023	0.0768453	0.0258509
AC104532.1	1.58408	0.172818	0.0731542
AC104581.2
AC105052.1
AC105052.3	-1.37635	0.344799	0.187491
AC105206.4
AC106741.1
AC106873.8	1.41074	0.812723	0.701697
AC106886.5	1.23917	0.018279	0.004568
AC107871.1	-1.37338	0.004698	0.0009576
AC107959.5	1.11166	0.872043	0.79115
AC108488.2	-1.13384	0.273627	0.13418
AC108941.2
AC109583.1	6.34182		0.295305
AC110275.1
AC112128.1	1.01189	0.950837	0.915209
AC112229.3
AC112504.2	-6.32512		0.292286
AC113189.9
AC113348.1
AC113554.1
AC114402.2
AC114490.1	-1.07373	0.796925	0.674733
AC114490.2	1.13045	0.785158	0.657236
AC114982.2	-3.65783		0.48007
AC116366.1	1.5207	0.329891	0.175862
AC117378.1	33.0075	0.10369	0.0377725
AC117457.1
AC118470.1
AC118553.2	-1.72197	0.004118	0.0008258
AC119674.2	-1.8215	0.151282	0.0613111
AC119676.1
AC119733.1
AC120057.2	-13.2978	0.295198	0.149136
AC120114.4	6.05043	0.156209	0.0637563
AC124312.1	1.01676	0.990489	0.974402
AC126283.1	1.12602	0.712352	0.558804
AC127029.3
AC129492.3	1.11513	0.524436	0.345331
AC131160.1	-1.14365	0.777812	0.646908
AC132217.2
AC134669.1	2.27063	0.338585	0.182878
AC134980.2
AC135050.2	-2.72976	4.05e-07	3.856e-08
AC135178.3	-1.00923	0.98863	0.971309
AC136475.9
AC137834.1
AC138647.1
AC138696.1	-2.79633	0.006234	0.001324
AC138811.2	1.02426	0.899786	0.834772
AC138894.1	3.20679	0.110987	0.0411847
AC138969.1	1.24528	0.0002063	3.07e-05
AC139491.7
AC139530.2	1.21167	0.82583	0.719532
AC140504.1
AC142391.1
AC144573.1
AC231656.1
AC231657.3	13.5625	0.292742	0.147335
AC233723.1	3.01206	0.0900549	0.0314832
AC233992.2	-1.59642	0.382291	0.220369
AC235565.2	3.67576		0.481499
AC242628.1
AC242842.3	-1.10567	0.827125	0.722458
AC243547.3	-1.19618	0.856197	0.765919
AC243967.1
AC244197.3	1.55504	0.105396	0.0385557
AC244517.10	6.34501		0.295157
AC245033.1	-1.12734	0.799634	0.680257
AC245748.1	-2.15236	0.567989	0.393986
AC253536.7	1.09495	0.856942	0.766971
ACAA1	1.02235	0.787987	0.660712
ACAA2	1.00866	0.922215	0.870322
ACACA	1.04197	0.55784	0.381662
ACACB	1.14072	0.151302	0.0613469
ACAD10	-1.35826	3.339e-07	3.152e-08
ACAD11	-1.22006	0.004501	0.0009123
ACAD8	-1.05408	0.570267	0.396186
ACAD9	-1.0141	0.864024	0.777672
ACADL
ACADM	-1.46961	3.57e-14	1.664e-15
ACADS	-1.00335	0.978643	0.956866
ACADSB	-1.10151	0.149804	0.0604713
ACADVL	1.12976	0.0305406	0.008376
ACAN	-3.48195	2.874e-132	7.167e-135
ACAP1	-1.15363	0.724753	0.57349
ACAP2	-1.13833	0.0458713	0.0136831
ACAP3	-1.28091	2.13e-05	2.601e-06
ACAT1	-1.2818	1.232e-05	1.441e-06
ACAT2	-1.05761	0.415286	0.247541
ACBD3	-1.14578	0.0177753	0.004424
ACBD4	1.16042	0.0997876	0.0360381
ACBD5	-1.08384	0.21637	0.0980803
ACBD6	1.00996	0.902903	0.840377
ACBD7	1.40697	0.081972	0.028063
ACCS	-1.29232	0.034011	0.00953
ACCSL	9.00858	0.36238	0.2037
ACD	1.16003	0.0205017	0.00522
ACE	1.62185	0.003732	0.0007396
ACE2	-1.0076	0.996421	0.992542
ACER1
ACER2	1.0187	0.957001	0.924629
ACER3	-1.07803	0.331164	0.177075
ACHE	1.08303	0.891415	0.821762
ACIN1	-1.01435	0.851664	0.759531
ACKR1
ACKR2	-1.00688	0.996421	0.994225
ACKR3	3.67594		0.481479
ACKR4	-2.46948	0.553918	0.37688
ACLY	-1.03417	0.634625	0.466301
ACMSD
ACO1	1.05388	0.460602	0.287364
ACO2	-1.40557	5.809e-11	3.529e-12
ACOD1
ACOT1	-1.45789	0.002103	0.0003909
ACOT11	-1.48589	3.061e-08	2.464e-09
ACOT12	-1.61009	0.0357607	0.0101273
ACOT13	-1.03167	0.719233	0.567237
ACOT2	-1.52542	1.35e-11	7.666e-13
ACOT4	2.33854	0.0001205	1.703e-05
ACOT6
ACOT7	1.29526	3.384e-07	3.198e-08
ACOT8	1.23595	0.0006588	0.0001081
ACOT9	-1.06856	0.325947	0.172693
ACOX1	1.05576	0.459504	0.286356
ACOX2	1.29199	0.00042	6.623e-05
ACOX3	-1.01943	0.836402	0.73714
ACOXL	-3.65783		0.48007
ACP1	1.05761	0.409384	0.242743
ACP2	-1.02339	0.778464	0.647937
ACP3	1.17669	0.0435263	0.012811
ACP4
ACP5	-1.06582	0.350774	0.192131
ACP6	-1.07026	0.329608	0.175556
ACP7	-1.00467		0.99692
ACR
ACRBP	2.57789	0.238445	0.111546
ACRV1	1.41065	0.805341	0.689698
ACSBG1	-1.34917	0.301991	0.154751
ACSBG2
ACSF2	1.22284	0.0999393	0.0361157
ACSF3	-1.00545	0.952661	0.918155
ACSL1	-1.20811	0.001295	0.0002277
ACSL3	-1.11483	0.059936	0.0188749
ACSL4	-1.00818	0.918678	0.864589
ACSL5	4.09526	5.218e-06	5.729e-07
ACSL6	1.51901	0.557494	0.381109
ACSM1
ACSM2A
ACSM2B
ACSM3	3.16134	0.406277	0.240015
ACSM4
ACSM5	3.67576		0.481499
ACSM6	-8.99303	0.36182	0.201858
ACSS1	1.14594	0.0214328	0.005499
ACSS2	-1.16572	0.0100836	0.002308
ACSS3	-1.00463		0.996949
ACTA1	-1.73728	0.750074	0.606393
ACTA2	1.52382	2.845e-11	1.666e-12
ACTB	1.05103	0.447928	0.276262
ACTBL2	2.87281	2.363e-09	1.704e-10
ACTC1
ACTG1	1.1462	0.0121337	0.002847
ACTG2	-3.12928	0.273889	0.134361
ACTL10_1	1.02329	0.904847	0.843633
ACTL10_2
ACTL6A	1.01233	0.876913	0.797806
ACTL6B	2.43956	0.565782	0.391321
ACTL7A
ACTL7B	3.67592		0.481481
ACTL8	-1.21418	0.008811	0.001979
ACTL9
ACTN1	1.2161	0.0001655	2.407e-05
ACTN2	-2.5286	1.036e-17	3.843e-19
ACTN3
ACTN4	1.09777	0.112245	0.0418396
ACTR10	1.08851	0.230885	0.107005
ACTR1A	1.04714	0.506402	0.329474
ACTR1B	-1.12206	0.0596908	0.0187863
ACTR2	-1.11941	0.0476511	0.0143145
ACTR3	-1.03346	0.644439	0.478008
ACTR3B	-1.20417	0.006656	0.00143
ACTR3C	-6.32553		0.292051
ACTR5	1.3886	1.291e-07	1.127e-08
ACTR6	-1.04298	0.575068	0.402316
ACTR8	1.1712	0.007296	0.001591
ACTRT1
ACTRT2
ACTRT3	-1.13108	0.623914	0.455079
ACVR1	-1.09705	0.161768	0.0668836
ACVR1B	-1.02029	0.812929	0.702054
ACVR1C	-2.51242	5.198e-07	4.996e-08
ACVR2A	-1.0741	0.527171	0.348009
ACVR2B	-1.04036	0.797633	0.676451
ACVRL1	-1.25782	0.62686	0.45831
ACY1	-1.11477	0.0819002	0.0280228
ACY3	-3.65783		0.48007
ACYP1	-1.20451	0.0231881	0.006033
ACYP2	1.52736	0.0155795	0.003806
AD000671.1	-4.47607	0.169043	0.0709725
AD000671.2	1.22217	0.583521	0.41155
ADA	1.30721	3.331e-05	4.196e-06
ADA2	-1.90146	0.303242	0.155586
ADAD1
ADAD2
ADAL	1.04693	0.610288	0.439663
ADAM10	1.04433	0.53511	0.355822
ADAM11	-1.25057	0.006361	0.001357
ADAM12	-1.05906	0.426308	0.257704
ADAM15	-1.226	0.0001479	2.129e-05
ADAM17	1.18333	0.003134	0.0006089
ADAM18
ADAM19	2.3917	2.801e-59	2.543e-61
ADAM2
ADAM20	1.71745	0.753628	0.614277
ADAM21	1.94172	0.294799	0.14886
ADAM22	1.09881	0.273063	0.133759
ADAM23	-5.05899	1.054e-195	1.078e-198
ADAM28
ADAM29
ADAM30
ADAM32	1.41371	0.617496	0.448342
ADAM33
ADAM7
ADAM8	1.94606	0.267766	0.130347
ADAM9	1.30689	7.883e-08	6.689e-09
ADAMDEC1
ADAMTS1	1.60839	1.449e-15	6.077e-17
ADAMTS10	3.81633	0.401651	0.236252
ADAMTS12	-1.46567	0.401293	0.235813
ADAMTS13	1.0341	0.922019	0.870079
ADAMTS14	-11.6585	0.299437	0.152901
ADAMTS15	2.38135	1.002e-26	2.364e-28
ADAMTS16	1.07814	0.793394	0.668087
ADAMTS17	-1.62603	0.00503	0.001034
ADAMTS18
ADAMTS19
ADAMTS2	-2.3225	0.260022	0.125663
ADAMTS20	-2.16284	0.0159352	0.003903
ADAMTS3	-2.17673	0.0001673	2.445e-05
ADAMTS4	-1.00476	0.967704	0.939426
ADAMTS5
ADAMTS6	1.27186	0.314115	0.163736
ADAMTS7	1.92851	3.627e-15	1.568e-16
ADAMTS8
ADAMTS9	1.28306	0.143621	0.0572867
ADAMTSL1	-3.65761		0.480092
ADAMTSL2	3.5718	0.0672011	0.0219148
ADAMTSL3
ADAMTSL4	-1.04263	0.877253	0.798584
ADAMTSL5	-1.0405	0.870392	0.788525
ADAP1	1.48694	0.0143706	0.003465
ADAP2	-1.00862	0.996421	0.989068
ADAR	1.02679	0.721357	0.569661
ADARB1	1.65808	3.938e-21	1.219e-22
ADARB2	1.54481	0.621061	0.451886
ADAT1	-1.20878	0.0007628	0.0001267
ADAT2	-1.2288	0.002401	0.0004524
ADAT3	-1.26816	0.001503	0.0002685
ADCK1	-1.10257	0.617304	0.448048
ADCK2	1.14942	0.0249986	0.006595
ADCK5	-1.07644	0.386917	0.224446
ADCY1	-16.8108	5.034e-160	7.726e-163
ADCY10	-2.4698	0.563245	0.388174
ADCY2
ADCY3	-1.07872	0.248159	0.117629
ADCY4	3.67594		0.481479
ADCY5	1.35641	0.704076	0.548882
ADCY6	1.12615	0.0597454	0.0188109
ADCY7	-1.06146	0.40403	0.238016
ADCY8
ADCY9	-1.08129	0.253263	0.120969
ADCYAP1	1.35367	0.419922	0.251479
ADCYAP1R1	2.39095	0.0506822	0.0154292
ADD1	1.06569	0.330238	0.176192
ADD2	-1.05538	0.452913	0.280603
ADD3	1.11492	0.0735224	0.0244651
ADGB
ADGRA1
ADGRA2	-1.29906	8.75e-07	8.694e-08
ADGRA3	1.11052	0.0951424	0.0338313
ADGRB1	-1.55998	0.299864	0.153182
ADGRB2	1.23269	0.007748	0.001706
ADGRB3	3.67576		0.481499
ADGRD1	-3.93446	0.307901	0.158922
ADGRD2
ADGRE1	2.95748	1.379e-78	8.287e-81
ADGRE2	3.41162	4.094e-10	2.697e-11
ADGRE3
ADGRE5	1.19753	0.0008762	0.0001475
ADGRF1	10.8201	2.287e-211	1.608e-214
ADGRF2	6.35174		0.294846
ADGRF3	2.96948	0.22405	0.102978
ADGRF4	4.22313	0.0636987	0.0204998
ADGRF5	1.09856	0.882673	0.807023
ADGRG1	1.11617	0.0594465	0.018698
ADGRG2	-6.32437		0.292105
ADGRG3	-1.43124	0.796357	0.673038
ADGRG4	-6.32437		0.292105
ADGRG5	1.2001	0.720134	0.568131
ADGRG6	1.27424	1.808e-06	1.879e-07
ADGRG7
ADGRL1	-1.14267	0.034011	0.00953
ADGRL2	-1.73709	0.75467	0.616079
ADGRL3	-1.00463		0.996949
ADGRL4	-83.4385	3.138e-10	2.04e-11
ADGRV1	1.59093	4.271e-05	5.485e-06
ADH1A
ADH1B
ADH1C
ADH4
ADH5	-1.005	0.951119	0.915602
ADH6
ADH7
ADHFE1	-2.38896	0.0534225	0.0164138
ADI1	-1.11605	0.061245	0.0194821
ADIG	3.174	1.634e-05	1.954e-06
ADIPOQ
ADIPOR1	-1.02163	0.779434	0.649603
ADIPOR2	-1.13947	0.0221266	0.005713
ADIRF	1.71745	0.76328	0.628761
ADK	1.05251	0.491755	0.3157
ADM	2.31341	1.493e-56	1.451e-58
ADM2	1.42015	0.121174	0.0461093
ADM5	1.07185	0.802008	0.68452
ADNP	1.14192	0.0212841	0.005452
ADNP2	1.02647	0.761182	0.625874
ADO	-1.12002	0.0700381	0.0230818
ADORA1	1.39053	3.876e-08	3.18e-09
ADORA2A	-5.34763	0.008784	0.001972
ADORA2B	-1.45979	3.562e-10	2.335e-11
ADORA3	-1.43115	0.809786	0.697303
ADPGK	1.21135	0.0005044	8.076e-05
ADPRH	-1.27425	0.0002004	2.976e-05
ADPRHL1	-1.13715	0.341676	0.185356
ADPRM	-1.18867	0.149875	0.0605289
ADPRS	1.00521	0.952776	0.918416
ADRA1A
ADRA1B	-3.65761		0.480092
ADRA1D
ADRA2A	-10.4895	0.008709	0.001953
ADRA2B	-1.00689	0.996421	0.9941
ADRA2C	3.67564	0.413698	0.246277
ADRB1	2.37329	1.377e-36	2.236e-38
ADRB2	1.02149	0.947011	0.909769
ADRB3
ADRM1	1.29275	3.275e-07	3.08e-08
ADSL	-1.36204	8.232e-10	5.611e-11
ADSS1	-1.61516	0.0481133	0.0144718
ADSS2	-1.15438	0.0101836	0.002335
ADTRP	1.84635	0.658087	0.493218
AEBP1	-4.66509	5.12e-205	4.583e-208
AEBP2	1.04328	0.581694	0.409629
AEN	1.19042	0.001514	0.000271
AF196969.1	-1.5449	0.690634	0.531746
AF241726.1	1.88621	0.220275	0.100693
AFAP1	1.39257	1.844e-11	1.067e-12
AFAP1L1	-1.29555	1.186e-06	1.204e-07
AFAP1L2	-1.65546	8.009e-23	2.299e-24
AFDN	-1.07969	0.266466	0.129632
AFF1	-1.12776	0.194832	0.0854872
AFF2	-2.50253	0.354381	0.195126
AFF3	2.41744	3.187e-07	2.994e-08
AFF4	-1.0489	0.492328	0.31635
AFG1L	-1.04425	0.712926	0.559619
AFG3L2	-1.1839	0.002141	0.0003988
AFM	11.6746	0.298925	0.152508
AFMID	-1.23306	0.001109	0.0001909
AFP	3.67592		0.481481
AFTPH	-1.13325	0.0604532	0.0191306
AGA	1.0322	0.709367	0.55551
AGAP1	1.07888	0.254387	0.121899
AGAP2	-1.48292	0.164313	0.068377
AGAP3	1.025	0.748925	0.602482
AGAP4	-1.06371	0.533666	0.354317
AGAP5	1.37534	0.51979	0.341269
AGAP6	1.00475	0.97892	0.9572
AGAP9	1.08834	0.556769	0.3804
AGBL1
AGBL2	-1.67247	0.409111	0.242474
AGBL3	-1.30295	0.220356	0.100773
AGBL4	-6.32475		0.292087
AGBL5	1.12818	0.061046	0.0193806
AGER	1.36227	0.162831	0.0675104
AGFG1	1.03616	0.637268	0.46971
AGFG2	1.14476	0.030651	0.008415
AGGF1	-1.05441	0.454958	0.282389
AGK	1.08832	0.186033	0.0806867
AGL	-1.20233	0.005145	0.001061
AGMAT	-25.6257	2.273e-05	2.784e-06
AGMO	1.06793	0.347849	0.189883
AGO1	-1.09253	0.161818	0.066925
AGO2	1.11758	0.061245	0.0194829
AGO3	-1.0231	0.801362	0.683353
AGO4	-1.02032	0.84343	0.74781
AGPAT1	-1.1047	0.10661	0.039102
AGPAT2	1.17941	0.004252	0.0008545
AGPAT3	-1.02702	0.733239	0.582972
AGPAT4	1.1174	0.478964	0.303869
AGPAT5	-1.02045	0.796143	0.672138
AGPS	-1.1941	0.001171	0.0002035
AGR2	-6.32553		0.292051
AGR3
AGRN	1.3557	3.086e-09	2.257e-10
AGRP
AGT	-1.33945	0.597065	0.425494
AGTPBP1	-1.02693	0.80311	0.686488
AGTR1
AGTR2
AGTRAP	1.21155	0.002119	0.0003943
AGXT	3.67594		0.481479
AGXT2
AHCTF1	-1.11758	0.0563878	0.0175628
AHCY	1.07119	0.281664	0.1394
AHCYL1	-1.07103	0.290213	0.14545
AHCYL2	-1.08716	0.276643	0.136261
AHDC1	1.07025	0.365362	0.206767
AHI1	-1.16025	0.125835	0.0483095
AHNAK	-1.13295	0.0246	0.006462
AHNAK2	1.3864	0.0001923	2.847e-05
AHR	-1.29578	7.359e-07	7.223e-08
AHRR	-1.37789	5.206e-08	4.341e-09
AHSA1	-1.02005	0.795062	0.67066
AHSG
AHSP
AICDA	-6.32475		0.292087
AIDA	1.02482	0.750074	0.603927
AIF1
AIF1L	-1.38493	7.034e-09	5.263e-10
AIFM1	-1.06602	0.330064	0.176039
AIFM2	1.1743	0.004683	0.0009534
AIFM3	1.57974	0.691242	0.532653
AIG1	1.91954	0.002029	0.0003752
AIM2	-1.31515	3.038e-07	2.85e-08
AIMP1	-1.06633	0.335487	0.180625
AIMP2	1.01686	0.832091	0.731247
AIP	1.01896	0.807404	0.692851
AIPL1
AIRE
AJAP1	2.08649	0.13882	0.0546883
AJM1	-1.01287	0.940238	0.898934
AJUBA	1.43424	1.829e-09	1.295e-10
AK1	1.06365	0.388736	0.225901
AK2	-1.12008	0.0471129	0.0141247
AK3	-1.00487	0.96007	0.928761
AK4	-1.78984	2.452e-08	1.957e-09
AK5	-1.13278	0.561025	0.38521
AK6	-1.05968	0.41744	0.249493
AK7	-1.31466	0.542919	0.364306
AK8	1.79316	0.309665	0.160238
AK9	-1.23459	0.645795	0.479464
AKAIN1	-3.65783		0.48007
AKAP1	-1.02853	0.713915	0.561265
AKAP10	1.10271	0.142564	0.0567195
AKAP11	-1.0442	0.566338	0.392044
AKAP12	-1.17253	0.003188	0.0006204
AKAP13	1.02721	0.734004	0.583689
AKAP14
AKAP17A	-1.05724	0.44109	0.270707
AKAP3	-1.36091	0.627595	0.459192
AKAP4
AKAP5	1.17379	0.506944	0.329988
AKAP6	-3.74284	3.067e-17	1.157e-18
AKAP7	-1.10875	0.336558	0.181417
AKAP8	1.10687	0.104633	0.0382028
AKAP8L	1.21232	0.0006805	0.0001122
AKAP9	-1.09599	0.575012	0.40188
AKIP1	1.0401	0.630658	0.462136
AKIRIN1	1.15453	0.0119004	0.002786
AKIRIN2	1.18003	0.005346	0.001109
AKNA	1.42283	0.0231149	0.00601
AKNAD1	1.6594	0.0139897	0.003358
AKR1A1	-1.04418	0.574559	0.401482
AKR1B1	1.32649	1.975e-08	1.566e-09
AKR1B10	1.15204	0.600387	0.429089
AKR1B15	30.3377	0.112712	0.0421045
AKR1C1	-1.12651	0.330502	0.176537
AKR1C2	-2.18418	1.526e-36	2.497e-38
AKR1C3	-1.57471	1.169e-12	6.115e-14
AKR1C4	-3.65783		0.48007
AKR1C8P	4.60556	0.233673	0.108641
AKR1D1	-1.00455		0.996996
AKR1E2	-5.32765	0.006379	0.001362
AKR7A2	1.05528	0.438114	0.268236
AKR7A3	-1.07512	0.836775	0.73795
AKT1	-1.04461	0.54001	0.361353
AKT1S1	-1.01219	0.876913	0.797805
AKT2	-1.12934	0.0364645	0.0103595
AKT3	1.02356	0.763605	0.629575
AKTIP	1.14269	0.0748915	0.0250357
AL020996.2	-1.00456		0.996993
AL021546.1	-4.80404	0.257502	0.124001
AL021997.2	11.9545	0.322441	0.17022
AL022238.3	-2.73501	0.0139871	0.003357
AL022312.1
AL022318.4
AL024498.2	-1.13491	0.879315	0.80178
AL031178.1
AL031178.2
AL031315.1	-2.90458	0.203611	0.0904226
AL031681.2
AL031708.1	-1.29173	0.56323	0.38774
AL031777.2	-1.2247	0.80928	0.69568
AL031847.1	1.71759	0.753628	0.614242
AL033529.1	1.59516	0.0597454	0.0188111
AL034430.1	1.1332	0.091166	0.0319801
AL034430.2
AL035078.4	1.37212	1.84e-08	1.452e-09
AL035460.1	3.08121	0.334589	0.179777
AL035461.3	1.10198	0.855585	0.765316
AL035699.1
AL049569.3
AL049629.2	1.15466	0.239763	0.112224
AL049634.2	3.8649	0.350711	0.192074
AL049650.1	1.35305	0.374257	0.213536
AL049697.1	1.2467	0.771254	0.639334
AL049779.1	-1.43132	0.796925	0.67479
AL049839.2	-1.00945	0.920162	0.86715
AL049844.1
AL049844.3
AL096711.2	-1.80975	0.008446	0.001884
AL109827.1	3.67576		0.481499
AL110118.1	-1.55234	0.612641	0.442313
AL117348.2	-2.18954	0.571371	0.397548
AL121594.1	-1.24481	0.001224	0.0002138
AL121753.1	-2.80115	0.253263	0.120924
AL121758.1
AL121845.2
AL121845.3	1.26547	0.077535	0.0261474
AL121899.2
AL121900.1	1.17523	0.0143706	0.003464
AL132671.2
AL132780.3
AL133352.1	1.23177	0.207212	0.0927637
AL133353.2	-1.04007	0.902252	0.839386
AL133410.3
AL133500.1	-3.0717	0.12615	0.0484949
AL135905.2	1.13931	0.0258227	0.006861
AL136115.4
AL136295.1	1.20354	0.0729049	0.0242224
AL136295.3	-1.37168	0.753628	0.612741
AL136295.4	1.27485	0.3616	0.201529
AL136295.5	1.46663	0.009535	0.002165
AL136531.2	-1.41389	0.626336	0.457727
AL138752.2	-1.18612	0.735177	0.585547
AL139011.2	1.375	0.002956	0.000571
AL139142.2	-1.25317	0.626075	0.457456
AL139260.3	2.59702	0.109324	0.040433
AL139300.1	-1.50718	7.925e-06	8.975e-07
AL139353.1	-1.28048	0.54071	0.36202
AL157392.5	1.7175	0.753754	0.614699
AL157935.2	-1.28612	0.145163	0.0580923
AL158151.3	-1.40855	0.828351	0.724589
AL159163.1	1.93154	0.337652	0.182179
AL160269.1	-1.30911	0.553917	0.376821
AL160272.2	1.54251	0.370799	0.21097
AL162231.1	-1.01548	0.965937	0.936817
AL162231.3	-3.65783		0.48007
AL162377.3	1.23367	0.694583	0.537092
AL162417.1	-2.58346	0.406277	0.240004
AL162596.1
AL163195.3	6.34214		0.29529
AL163636.1	2.72768	0.424186	0.255291
AL353572.3
AL353579.1
AL353588.1	-24.9417	0.167885	0.0702608
AL353671.1	1.33279	0.0167246	0.004129
AL353795.4	14.3403	0.253273	0.121014
AL354761.1
AL355102.2
AL355312.5	1.47152	0.745693	0.598607
AL355315.1	-3.58305	0.0184537	0.004615
AL355385.2	1.26796	0.882523	0.806228
AL355916.3
AL355987.1	13.5625	0.292779	0.1474
AL355987.3	-4.29968	0.0832079	0.0286139
AL357075.4	-2.82929	0.270628	0.132191
AL357673.1	-1.00951	0.995161	0.982626
AL358113.1	2.58657	0.0363524	0.0103253
AL358472.6	1.09303	0.566228	0.391931
AL358472.7
AL359092.3
AL359736.1	-2.67315	0.0200052	0.005076
AL359922.1
AL360181.3	-1.04865	0.856318	0.76619
AL365205.1	1.12279	0.141525	0.0560896
AL365214.2	-1.43126	0.797316	0.675977
AL365232.1
AL365273.2	3.67592		0.481481
AL391628.1	-1.24242	0.348669	0.190533
AL391650.1	1.91297	0.419613	0.251154
AL391987.1
AL391987.2	-1.7904	0.328717	0.174879
AL441992.2	-1.17667	0.128886	0.0498523
AL445238.1	-1.0046		0.996963
AL445423.3
AL445524.2	-16.7466	0.005492	0.001143
AL445685.3	32.529	0.113031	0.042266
AL445989.1
AL451007.3
AL451062.2	-9.01778	0.376119	0.215515
AL451106.1
AL451136.1	1.28907	0.497712	0.321465
AL512428.1
AL512506.3	-1.00463		0.996949
AL512785.2	1.60918	0.0908827	0.0318575
AL513165.2	-1.24867	0.716333	0.563896
AL583836.1
AL589666.1	6.43113	0.111686	0.0415572
AL589987.1
AL590132.1	6.25545	0.175925	0.0749866
AL590560.2	5.58692	0.0649123	0.0209941
AL590764.2
AL591806.2	3.68254	3.168e-10	2.066e-11
AL592490.1
AL603764.2
AL603832.3	-1.73687	0.753628	0.61305
AL627230.1	2.0792	0.329884	0.175831
AL627230.3
AL645922.1
AL645941.2	-1.45852	0.518453	0.340132
AL662820.1	-1.7372	0.750074	0.606417
AL662884.4	1.2797	0.342824	0.18611
AL662899.1
AL662899.2	1.02067	0.955927	0.922675
AL669918.1	1.26833	5.242e-05	6.829e-06
AL672142.1	3.67594		0.481479
AL691442.1	6.34501		0.29537
AL713999.1	1.0597	0.840864	0.743522
AL772284.1
AL807752.6
AL807752.7
AL845331.1	-3.65783		0.48007
AL928654.3	1.26172	0.80311	0.686116
AL929554.1
ALAD	-1.22302	0.000498	7.96e-05
ALAS1	1.22742	0.0001143	1.607e-05
ALAS2
ALB	3.67594		0.481479
ALCAM	-8.35327	4.458e-94	1.996e-96
ALDH16A1	-1.05761	0.423178	0.254599
ALDH18A1	-1.13921	0.0220621	0.005689
ALDH1A1	-1.00398	0.987323	0.968636
ALDH1A2	-1.22461	0.809786	0.697313
ALDH1A3	1.44904	1.454e-14	6.547e-16
ALDH1B1	-1.13536	0.0635346	0.020433
ALDH1L1	5.17012	0.0857324	0.0296464
ALDH1L2	-1.35918	6.289e-05	8.336e-06
ALDH2	1.40091	0.822956	0.715562
ALDH3A1	-1.1981	0.757381	0.619384
ALDH3A2	1.24261	4.768e-05	6.173e-06
ALDH3B1	1.31095	1.236e-05	1.447e-06
ALDH3B2	-5.40016	0.169945	0.0714596
ALDH4A1	1.02533	0.774719	0.643345
ALDH5A1	1.18158	0.0198384	0.00503
ALDH6A1	1.04667	0.770031	0.637923
ALDH7A1	-1.15018	0.0137549	0.003292
ALDH8A1
ALDH9A1	-1.0572	0.405118	0.238942
ALDOA	1.01888	0.801293	0.683244
ALDOB
ALDOC	1.16951	0.0104403	0.002402
ALG1	1.07964	0.253273	0.121019
ALG10	-1.02633	0.824555	0.717788
ALG10B	-1.17613	0.0505105	0.0153608
ALG11	1.04047	0.598377	0.426849
ALG12	-1.13523	0.104039	0.0379527
ALG13	1.08464	0.247102	0.116954
ALG14	1.10292	0.255531	0.122643
ALG1L	1.82817	0.640087	0.472781
ALG1L2	3.08121	0.288029	0.143968
ALG2	1.01398	0.879818	0.802736
ALG3	-1.06259	0.398852	0.23353
ALG5	-1.10569	0.11709	0.0441064
ALG6	-1.24593	0.001582	0.0002847
ALG8	-1.16625	0.009123	0.002061
ALG9	-1.08658	0.517823	0.339543
ALK	1.10376	0.616661	0.447384
ALKAL1	-2.4696	0.552205	0.374881
ALKAL2
ALKBH1	-1.07006	0.428526	0.259763
ALKBH2	-1.13063	0.0608836	0.0193057
ALKBH3	1.00867	0.921403	0.869424
ALKBH4	1.0128	0.887521	0.81488
ALKBH5	1.09817	0.14099	0.0558058
ALKBH6	1.25866	9.231e-05	1.267e-05
ALKBH7	1.05732	0.490189	0.314134
ALKBH8	1.01623	0.85067	0.757982
ALLC
ALMS1	1.00336	0.97474	0.95118
ALOX12
ALOX12B	1.4304	0.676014	0.513959
ALOX15	6.35174		0.294846
ALOX15B	1.19778	0.804419	0.688362
ALOX5	3.67576		0.481499
ALOX5AP	-1.00463		0.996949
ALOXE3	1.39431	0.70452	0.549281
ALPG	-3.93425	0.32242	0.170188
ALPI
ALPK1	-1.2839	0.0001505	2.171e-05
ALPK2	3.08757	2.146e-42	2.881e-44
ALPK3	1.02712	0.931898	0.885538
ALPL	-1.09565	0.737297	0.588694
ALPP	-2.50336	0.583295	0.411354
ALS2	1.05452	0.480628	0.305544
ALS2CL	3.03863	1.14e-05	1.327e-06
ALX1	-1.67519	8.035e-19	2.79e-20
ALX3	11.674	0.304645	0.156734
ALX4	1.80006	0.0004285	6.771e-05
ALYREF	1.04819	0.490189	0.314161
AMACR	1.00118	0.994159	0.980739
AMBN	22.338	0.162486	0.0673363
AMBP	1.67141	0.606979	0.436384
AMBRA1	-1.05384	0.473711	0.299117
AMD1	1.02477	0.747687	0.6012
AMDHD1	-2.67576	0.0001729	2.533e-05
AMDHD2	-1.01133	0.89773	0.831716
AMELX
AMELY
AMER1	1.23527	0.0422937	0.0123941
AMER2
AMER3
AMFR	1.01121	0.890943	0.820415
AMH	-1.09288	0.711735	0.558184
AMHR2	-8.9925	0.359925	0.200199
AMIGO1	1.19032	0.0506918	0.0154354
AMIGO2	-1.35533	2.525e-05	3.128e-06
AMIGO3	-1.34624	0.746908	0.600048
AMMECR1	-1.0087	0.920609	0.868042
AMMECR1L	1.02662	0.745	0.597753
AMN	1.37286	0.664451	0.500463
AMN1	-1.16409	0.250479	0.119145
AMOT	-2.36754	5.354e-57	5.067e-59
AMOTL1	-1.10307	0.100394	0.0363214
AMOTL2	1.57653	1.891e-19	6.408e-21
AMPD1
AMPD2	1.05088	0.480725	0.305696
AMPD3	3.37282	1.09e-09	7.52e-11
AMPH	-1.0046		0.996963
AMT	-1.50359	0.436432	0.266834
AMTN
AMY1A
AMY1B
AMY1C
AMY2A
AMY2B	-14.3264	0.24172	0.113511
AMZ1	6.34214		0.29529
AMZ2	1.18698	0.001825	0.0003335
ANAPC1	-1.04423	0.540979	0.362348
ANAPC10	1.13476	0.106618	0.0391117
ANAPC11	-1.01384	0.861429	0.773518
ANAPC13	1.04289	0.566934	0.392674
ANAPC15	1.04055	0.598376	0.426783
ANAPC16	1.10507	0.105896	0.0387993
ANAPC2	1.08314	0.246407	0.116323
ANAPC4	-1.02367	0.792311	0.666566
ANAPC5	-1.13613	0.0252499	0.006678
ANAPC7	-1.03449	0.650474	0.484869
ANG	1.22953	0.433945	0.264796
ANGEL1	-1.00416	0.970365	0.943932
ANGEL2	-1.10069	0.168017	0.0703803
ANGPT1	-1.22722	0.000113	1.588e-05
ANGPT2	1.17598	0.882158	0.80567
ANGPT4	1.71758	0.753628	0.614246
ANGPTL1	-1.23261	0.0997962	0.0360476
ANGPTL2	1.22915	0.0158678	0.003885
ANGPTL3
ANGPTL4	2.46301	1.289e-17	4.789e-19
ANGPTL5
ANGPTL6	1.40729	0.289313	0.144869
ANGPTL7	-9.06008	0.0604532	0.0191233
ANGPTL8	-3.65761		0.480092
ANHX
ANK1	-1.0426	0.91819	0.863944
ANK2	-1.72867	1.352e-15	5.626e-17
ANK3	-1.46024	1.709e-14	7.76e-16
ANKAR	-1.0564	0.831765	0.730393
ANKDD1A	-1.61793	4.698e-05	6.074e-06
ANKDD1B	-1.71836	0.268129	0.130676
ANKEF1	-1.77168	0.0284727	0.007736
ANKFN1	-2.06736	0.0001336	1.904e-05
ANKFY1	-1.08253	0.220275	0.100683
ANKH	-1.40245	2.03e-11	1.182e-12
ANKHD1	-1.08334	0.210135	0.0945398
ANKHD1-EIF4EBP3	-1.28895	0.128402	0.0496235
ANKIB1	-1.09237	0.160467	0.0661405
ANKK1	-3.65761		0.480092
ANKLE1	1.34022	0.478279	0.30297
ANKLE2	1.06857	0.325417	0.172332
ANKMY1	-1.04886	0.648642	0.482863
ANKMY2	1.06249	0.485522	0.310025
ANKRA2	1.17531	0.0344088	0.00967
ANKRD1	2.31333	1.159e-13	5.589e-15
ANKRD10	1.02113	0.804011	0.687566
ANKRD11	1.01658	0.827917	0.723839
ANKRD12	-1.19367	0.0680996	0.0222797
ANKRD13A	-1.16342	0.0115666	0.0027
ANKRD13B	-1.23904	0.0008795	0.0001481
ANKRD13C	-1.02754	0.749909	0.60337
ANKRD13D	1.19342	0.004966	0.001019
ANKRD16	-1.09631	0.308998	0.159686
ANKRD17	-1.03116	0.68051	0.519814
ANKRD18A	1.16745	0.496246	0.320359
ANKRD18B	1.00701	0.965915	0.936701
ANKRD2	-1.35264	0.461605	0.288616
ANKRD20A1	-1.41777	0.630209	0.461766
ANKRD20A2P	-1.05444	0.971962	0.946107
ANKRD20A3P	-19.4229	0.1999	0.0882735
ANKRD20A4P	-1.00455		0.996996
ANKRD22	1.87338	0.538102	0.359491
ANKRD23	-1.26386	0.336156	0.18105
ANKRD24	1.32346	0.320523	0.168594
ANKRD26	-1.09256	0.427233	0.258514
ANKRD27	-1.08509	0.230198	0.106613
ANKRD28	1.07142	0.311924	0.162163
ANKRD29	-1.43196	0.0205984	0.005247
ANKRD30A
ANKRD30B	-8.47736	0.003329	0.000652
ANKRD30BL
ANKRD31	-1.27557	0.57348	0.400105
ANKRD33
ANKRD33B	1.79821	3.414e-20	1.109e-21
ANKRD34A	-1.21917	0.100614	0.0364136
ANKRD34B
ANKRD34C
ANKRD35	-2.62262	0.220356	0.100772
ANKRD36	1.06598	0.661651	0.497328
ANKRD36B	-1.08918	0.571954	0.398419
ANKRD36C	-1.08334	0.6776	0.515601
ANKRD37	1.00594	0.981429	0.96072
ANKRD39	1.11037	0.129053	0.049941
ANKRD40	1.08116	0.217431	0.0988331
ANKRD40CL
ANKRD42	1.07512	0.33805	0.182438
ANKRD44	-1.50837	5.509e-12	3.03e-13
ANKRD45	-2.37603	6.406e-16	2.63e-17
ANKRD46	1.12206	0.109039	0.0402549
ANKRD49	-1.25	0.007797	0.001719
ANKRD50	1.07933	0.234967	0.109483
ANKRD52	-1.04318	0.549186	0.370552
ANKRD53	-1.00896	0.996421	0.987369
ANKRD54	-1.32683	2.213e-07	2.02e-08
ANKRD55	-1.00678	0.996421	0.994226
ANKRD6	1.05066	0.645898	0.479622
ANKRD60
ANKRD61	1.06012	0.940329	0.899164
ANKRD62	-3.65761		0.480092
ANKRD63
ANKRD65	14.3411	0.246694	0.116631
ANKRD66
ANKRD7	9.21969	0.37606	0.215038
ANKRD9	-1.19854	0.006863	0.001483
ANKS1A	-1.17602	0.003363	0.0006598
ANKS1B	-1.04487	0.939547	0.89808
ANKS3	-1.06584	0.438749	0.268836
ANKS4B	-1.60537	0.689957	0.530759
ANKS6	-1.37517	1.181e-07	1.026e-08
ANKUB1	-3.65783		0.48007
ANKZF1	1.04526	0.551466	0.373603
ANLN	1.01672	0.82654	0.721033
ANO1	1.95927	0.13868	0.0546152
ANO10	1.32431	4.146e-07	3.95e-08
ANO2
ANO3	-2.09854	1.051e-05	1.216e-06
ANO4	-97.7679	4.914e-19	1.69e-20
ANO5	1.44462	0.73913	0.591085
ANO6	-1.06045	0.385428	0.223122
ANO7	1.05066	0.813715	0.703357
ANO8	1.14818	0.0974467	0.0348865
ANO9	6.35174		0.294846
ANOS1
ANP32A	1.02058	0.786769	0.659037
ANP32B	1.03197	0.661796	0.497479
ANP32D
ANP32E	-1.07176	0.274936	0.135068
ANPEP	1.22791	7.523e-05	1.016e-05
ANTKMT	1.10416	0.145638	0.0583522
ANTXR1	-1.52167	3.378e-17	1.281e-18
ANTXR2	-1.10677	0.207187	0.0927067
ANTXRL	-1.73709	0.75459	0.61585
ANXA1	1.05165	0.443949	0.273001
ANXA10	-1.3064	0.825496	0.718877
ANXA11	-1.10552	0.0963996	0.0343954
ANXA13	1.26053	0.424909	0.255967
ANXA2	1.47432	6.896e-16	2.835e-17
ANXA2R	-1.08788	0.793595	0.668459
ANXA3
ANXA4	-1.06613	0.363341	0.204915
ANXA5	-1.17235	0.002916	0.0005621
ANXA6	1.0445	0.536639	0.358137
ANXA7	1.15011	0.0132805	0.003161
ANXA8	1.4108	0.81301	0.702263
ANXA8L1	6.34182		0.295305
ANXA9	1.31137	0.414972	0.247221
AOAH	6.34243		0.295277
AOC1
AOC2	1.12553	0.675342	0.513146
AOC3	-1.79829	0.0761889	0.0255473
AOPEP	1.06237	0.401651	0.236194
AOX1	1.80581	0.0103297	0.002373
AP000295.1	3.67594		0.481479
AP000311.1	-1.45333	0.0814165	0.0277844
AP000350.4	14.6635	0.259137	0.125103
AP000356.5	-1.16367	0.0100682	0.002303
AP000471.1	-6.32437		0.292105
AP000721.1	1.12547	0.901639	0.838444
AP000781.2	-1.45392	0.33339	0.178878
AP000812.3
AP000812.4	2.07667	0.0177062	0.004405
AP000944.5	1.38768	0.000137	1.955e-05
AP001054.1
AP001267.5	1.16926	0.594921	0.423049
AP001273.2	1.14999	0.800091	0.681128
AP001453.3	1.06501	0.509942	0.332427
AP001458.2
AP001781.2	-1.16346	0.827303	0.722844
AP001931.1	-2.14325	0.440456	0.270177
AP001931.2	-1.21596	0.002945	0.0005682
AP002373.1	-1.07421	0.83431	0.734922
AP002495.1	-1.42383	0.0825427	0.0283198
AP002512.3
AP002748.5	-1.2653	0.861343	0.77322
AP002884.2	3.67594		0.481479
AP002990.1	-1.1719	0.124603	0.047717
AP003071.5	2.05552	0.290552	0.145712
AP003108.2	-1.114	0.31782	0.166602
AP003419.1	-6.61029	0.0128691	0.003047
AP006621.6	1.11303	0.860534	0.772274
AP1AR	-1.17662	0.009955	0.002273
AP1B1	-1.28536	1.09e-06	1.096e-07
AP1G1	1.03444	0.645406	0.479092
AP1G2	-1.28926	0.0802412	0.0272777
AP1M1	-1.10205	0.11207	0.0417331
AP1M2	-1.03112	0.808158	0.694107
AP1S1	1.02588	0.734004	0.583815
AP1S2	-1.49635	2.094e-16	8.328e-18
AP1S3	-1.21624	0.0117423	0.002747
AP2A1	-1.01824	0.816427	0.707154
AP2A2	1.14565	0.0190828	0.004802
AP2B1	-1.13883	0.0201218	0.005112
AP2M1	1.01731	0.81926	0.710664
AP2S1	-1.03155	0.666073	0.502526
AP3B1	-1.05837	0.407796	0.241386
AP3B2	1.29735	0.134561	0.0525371
AP3D1	-1.09897	0.114447	0.0428646
AP3M1	-1.08255	0.227303	0.10488
AP3M2	-1.38116	5.302e-09	3.947e-10
AP3S1	1.0435	0.567572	0.393407
AP3S2	1.04873	0.552008	0.374288
AP4B1	1.12572	0.0701805	0.0231512
AP4E1	1.02818	0.745693	0.598691
AP4M1	1.0065	0.945382	0.906875
AP4S1	-1.03163	0.872366	0.791539
AP5B1	1.07684	0.287297	0.1434
AP5M1	-1.10947	0.168417	0.0706234
AP5S1	1.44381	2.442e-10	1.569e-11
AP5Z1	1.18659	0.003613	0.0007143
APAF1	-1.10862	0.152425	0.0619484
APBA1	1.61967	0.006197	0.001316
APBA2	1.69561	1.945e-19	6.603e-21
APBA3	1.13235	0.121503	0.0462659
APBB1	-1.60237	2.506e-18	8.909e-20
APBB1IP	-12.159	1.421e-14	6.379e-16
APBB2	1.37698	6.561e-07	6.393e-08
APBB3	-1.21017	0.0269433	0.007224
APC	-1.25284	3.636e-05	4.61e-06
APC2	1.51017	0.325947	0.172721
APCDD1
APCDD1L
APCS
APEH	-1.04502	0.527171	0.347982
APELA
APEX1	-1.03463	0.63498	0.466954
APEX2	1.0306	0.711378	0.557722
APH1A	-1.09225	0.148615	0.0597883
APH1B	-1.00677	0.975881	0.953521
API5	-1.0981	0.119784	0.0454045
APIP	1.02993	0.707723	0.553318
APLF	1.2581	0.304953	0.15701
APLN	1.29762	0.170687	0.0718732
APLNR	6.34182		0.295305
APLP1	2.39692	3.048e-31	5.963e-33
APLP2	1.50297	3.008e-17	1.133e-18
APMAP	1.2705	2.562e-06	2.727e-07
APOA1	1.21825	0.863281	0.776561
APOA2	1.71768	0.763325	0.629076
APOA4
APOA5	3.67594		0.481479
APOB
APOBEC1
APOBEC2
APOBEC3A	-6.32475		0.292087
APOBEC3B	-1.12248	0.069363	0.0227972
APOBEC3C	-1.07982	0.257855	0.124236
APOBEC3D	-1.14179	0.175234	0.0745463
APOBEC3F	1.09179	0.695667	0.538242
APOBEC3G	2.02315	3.62e-12	1.97e-13
APOBEC3H	2.73774	0.0981199	0.0352163
APOBEC4
APOBR	1.7491	0.336558	0.181414
APOC1	-1.33149	0.0007828	0.0001304
APOC2	-8.99303	0.362199	0.20221
APOC3
APOC4	-6.32553		0.292051
APOC4-APOC2
APOD	-4.57991	2.704e-77	1.643e-79
APOE	-1.7525	3.074e-08	2.477e-09
APOF
APOH
APOL1	3.98462	5.432e-69	4.029e-71
APOL2	-1.07666	0.325716	0.172532
APOL3	1.68508	0.007018	0.00152
APOL4	-3.65783		0.48007
APOL5
APOL6	1.11988	0.168395	0.0706033
APOLD1	1.20128	0.395838	0.231195
APOM	1.16829	0.728433	0.577753
APOO	-1.15066	0.0242695	0.006367
APOOL	1.07049	0.403531	0.237593
APP	-1.00529	0.946306	0.908306
APPBP2	-1.02625	0.753609	0.610666
APPL1	-1.1098	0.0976351	0.0349861
APPL2	-1.25666	8.352e-05	1.14e-05
APRT	-1.14295	0.0230514	0.00599
APTX	1.04095	0.60969	0.439012
AQP1	-2.12633	0.00171	0.0003102
AQP10	-1.0046		0.996963
AQP11	-1.06311	0.901884	0.838909
AQP12A
AQP12B
AQP2
AQP3	1.13561	0.168282	0.070516
AQP4
AQP5	2.24604	0.498338	0.322347
AQP6	1.29821	0.6776	0.515642
AQP7	-1.43151	0.79928	0.679533
AQP8
AQP9
AQR	-1.10325	0.116988	0.0440229
AR	-3.65806		0.480044
ARAF	1.06293	0.383818	0.221642
ARAP1	-1.03161	0.682948	0.522637
ARAP2	-2.09206	3.151e-12	1.706e-13
ARAP3	1.07055	0.328399	0.174584
ARC	1.39797	0.131766	0.0511932
ARCN1	-1.01586	0.836672	0.737806
AREG	4.36102	1.231e-07	1.071e-08
AREL1	-1.01215	0.883385	0.808654
ARF1	1.04442	0.524624	0.345522
ARF3	1.03157	0.665894	0.502348
ARF4	1.01617	0.833004	0.732449
ARF5	1.05309	0.468675	0.294827
ARF6	1.0383	0.602041	0.43108
ARFGAP1	1.28712	1.273e-06	1.301e-07
ARFGAP2	1.08528	0.198461	0.0874732
ARFGAP3	-1.14114	0.0367019	0.0104504
ARFGEF1	-1.06606	0.340331	0.1843
ARFGEF2	1.11528	0.0669107	0.0217987
ARFGEF3	1.41081	0.805724	0.690473
ARFIP1	-1.04616	0.559164	0.383104
ARFIP2	-1.20002	0.001373	0.0002433
ARFRP1	1.32016	3.579e-07	3.394e-08
ARG1
ARG2	-1.08693	0.320125	0.168322
ARGFX
ARGLU1	-1.19939	0.0007437	0.0001234
ARHGAP1	-1.1653	0.008134	0.001801
ARHGAP10	-1.09894	0.218663	0.0995835
ARHGAP11A	-1.0157	0.839522	0.741661
ARHGAP11B	1.0586	0.794778	0.670242
ARHGAP12	-1.06137	0.375897	0.214689
ARHGAP15	1.02043	0.94364	0.903635
ARHGAP17	-1.05219	0.486462	0.311057
ARHGAP18	-1.02436	0.764136	0.630599
ARHGAP19	-1.03536	0.650888	0.485326
ARHGAP19-SLIT1	43.4942	0.0807537	0.027477
ARHGAP20	-152.369	0.009896	0.002258
ARHGAP21	-1.08262	0.221129	0.10124
ARHGAP22	-1.06704	0.641264	0.474213
ARHGAP23	1.29954	0.0002933	4.497e-05
ARHGAP24	-3.65761		0.480092
ARHGAP25	-1.95525	0.0001673	2.443e-05
ARHGAP26	-1.51128	3.884e-09	2.859e-10
ARHGAP27	1.56211	0.003305	0.0006468
ARHGAP28	-1.24169	0.334589	0.179778
ARHGAP29	1.16724	0.170414	0.0717114
ARHGAP30	-1.24578	0.742994	0.595288
ARHGAP31	1.00006	0.999516	0.999069
ARHGAP32	-1.19921	0.003986	0.0007937
ARHGAP33	1.46983	0.0006268	0.0001023
ARHGAP35	1.01731	0.823022	0.715717
ARHGAP36	-3.65761		0.480092
ARHGAP39	1.08614	0.365362	0.206779
ARHGAP4	-1.11621	0.712628	0.559294
ARHGAP40	-1.00773	0.996421	0.992074
ARHGAP42	-1.49134	1.629e-08	1.279e-09
ARHGAP44	1.44402	0.298092	0.151686
ARHGAP45	-1.53731	2.432e-10	1.562e-11
ARHGAP5	1.00019	0.99797	0.996885
ARHGAP6	-8.60631	1.543e-107	5.328e-110
ARHGAP8	1.71759	0.753628	0.614242
ARHGAP9	1.77904	0.00186	0.0003401
ARHGDIA	-1.0736	0.255934	0.122873
ARHGDIB	-1.3161	3.841e-05	4.888e-06
ARHGDIG	1.3392	0.672204	0.50973
ARHGEF1	1.03102	0.679109	0.517875
ARHGEF10	-1.01575	0.844161	0.748728
ARHGEF10L	1.37628	0.000149	2.145e-05
ARHGEF11	1.24966	1.897e-05	2.298e-06
ARHGEF12	-1.14919	0.016107	0.003955
ARHGEF15	-2.20292	0.451365	0.279148
ARHGEF16	2.93843	0.001146	0.0001986
ARHGEF17	1.30629	1.13e-05	1.315e-06
ARHGEF18	1.09129	0.193461	0.0846879
ARHGEF19	1.25333	0.0006713	0.0001104
ARHGEF2	1.12381	0.0417525	0.0121928
ARHGEF25	1.08304	0.339894	0.183946
ARHGEF26	-1.08006	0.339795	0.183832
ARHGEF28	1.1464	0.0339937	0.009515
ARHGEF3	-1.07434	0.37755	0.216695
ARHGEF33	1.00945	0.996421	0.992559
ARHGEF35
ARHGEF37	-1.16738	0.255298	0.122482
ARHGEF38	-3.65783		0.48007
ARHGEF39	-1.02703	0.799996	0.680756
ARHGEF4	2.22877	0.535848	0.35694
ARHGEF40	1.31934	1.714e-07	1.536e-08
ARHGEF5	7.17093	4.068e-05	5.202e-06
ARHGEF6	-1.41427	1.314e-10	8.242e-12
ARHGEF7	1.02744	0.725516	0.574372
ARHGEF9	1.20522	0.006733	0.001449
ARID1A	1.03586	0.635673	0.467762
ARID1B	1.04355	0.559164	0.382979
ARID2	-1.00915	0.917695	0.863122
ARID3A	1.36664	2.549e-07	2.355e-08
ARID3B	-1.07228	0.666773	0.503495
ARID3C	-6.32553		0.292051
ARID4A	-1.24331	0.001806	0.0003294
ARID4B	-1.04328	0.571235	0.397333
ARID5A	-1.17785	0.220275	0.100687
ARID5B	1.00402	0.963695	0.933932
ARIH1	1.01446	0.856318	0.76615
ARIH2	-1.04279	0.552181	0.374718
ARL1	1.0978	0.135403	0.0529783
ARL10	-1.1035	0.701553	0.545129
ARL11	-7.59635	0.0814454	0.0277994
ARL13A
ARL13B	-1.04634	0.561384	0.385671
ARL14	8.91862	5.803e-05	7.614e-06
ARL14EP	-1.15597	0.0279156	0.007554
ARL14EPL	11.1049	0.0329495	0.009159
ARL15	-1.38529	8.299e-08	7.063e-09
ARL16	1.12302	0.0763665	0.0256557
ARL17A	1.13823	0.259989	0.125581
ARL17B	1.05954	0.710804	0.55709
ARL2	-1.00946	0.904568	0.842794
ARL2BP	-1.01757	0.828012	0.724008
ARL2-SNX15	-1.20382	0.248134	0.117554
ARL3	1.1467	0.0340955	0.009558
ARL4A	1.20979	0.003467	0.0006816
ARL4C	1.34151	3.325e-08	2.683e-09
ARL4D	1.04649	0.571516	0.397809
ARL5A	-1.18414	0.004224	0.0008486
ARL5B	-1.12345	0.0772334	0.026021
ARL5C
ARL6	-1.11405	0.252947	0.120721
ARL6IP1	1.05027	0.464058	0.290737
ARL6IP4	1.02563	0.73663	0.587552
ARL6IP5	-1.13621	0.0287754	0.007833
ARL6IP6	1.05228	0.503095	0.326518
ARL8A	1.17179	0.009544	0.002168
ARL8B	1.00874	0.917349	0.862738
ARL9	1.87644	0.004482	0.000908
ARMC1	1.07334	0.288819	0.144565
ARMC10	-1.2569	2.516e-05	3.115e-06
ARMC12	1.57819	0.677111	0.515182
ARMC2	1.3925	0.0784907	0.026545
ARMC3
ARMC4
ARMC5	1.08557	0.282592	0.14005
ARMC6	1.03476	0.646571	0.480287
ARMC7	1.07938	0.338644	0.182932
ARMC8	1.03275	0.68802	0.528278
ARMC9	-1.38269	4.138e-10	2.728e-11
ARMCX1	1.10451	0.177906	0.0760587
ARMCX2
ARMCX3	-1.19484	0.003329	0.0006522
ARMCX4	1.36597	2.968e-06	3.182e-07
ARMCX5	1.12818	0.116575	0.0438154
ARMCX5-GPRASP2_2	1.3071	0.69922	0.542109
ARMCX6	-1.23794	0.001669	0.000302
ARMH1	1.57993	0.675727	0.513655
ARMH2
ARMH3	-1.03112	0.712628	0.559243
ARMH4	1.70631	0.009407	0.002133
ARMS2
ARMT1	-1.10285	0.144696	0.057844
ARNT	1.06029	0.413396	0.245965
ARNT2	-1.75199	3.848e-29	8.414e-31
ARNTL	1.22448	0.007563	0.00166
ARNTL2	2.16003	4.927e-16	2.004e-17
ARPC1A	-1.10231	0.103411	0.0376442
ARPC1B	-1.09655	0.120136	0.0455627
ARPC2	1.00986	0.898178	0.832339
ARPC3	-1.02368	0.75459	0.615899
ARPC4	-1.01273	0.870392	0.788206
ARPC4-TTLL3	-1.03319	0.949162	0.912807
ARPC5	-1.08846	0.162337	0.0672204
ARPC5L	1.03091	0.691288	0.532739
ARPIN	-1.09137	0.189316	0.0824983
ARPIN-AP3S2	-1.04117	0.635917	0.467982
ARPP19	-1.08536	0.195592	0.0859085
ARPP21	1.18775	0.192995	0.0844098
ARR3	-3.65761		0.480092
ARRB1	-1.08356	0.235694	0.109897
ARRB2	1.10705	0.124947	0.0478968
ARRDC1	-1.15315	0.0786233	0.0266049
ARRDC2	1.07274	0.39093	0.227374
ARRDC3	1.02135	0.818212	0.70918
ARRDC4	-1.16984	0.0807881	0.0275028
ARRDC5
ARSA	-1.13746	0.113031	0.0422663
ARSB	-1.07171	0.36182	0.201852
ARSD	-1.10214	0.183293	0.0791117
ARSF
ARSG	-1.43691	0.103115	0.0375166
ARSH
ARSI	-3.22545	0.0636756	0.0204882
ARSJ	-1.49282	2.38e-10	1.526e-11
ARSK	1.09111	0.258507	0.1247
ARSL	-1.10245	0.486275	0.310875
ART1
ART3	1.0624	0.471265	0.297049
ART4	-6.32553		0.292051
ART5	1.8285	0.651075	0.485582
ARTN	1.0753	0.930101	0.882701
ARV1	-1.33972	4.65e-07	4.445e-08
ARVCF	-1.23211	0.31341	0.163268
ARX	3.67576		0.481499
AS3MT	11.6741	0.304645	0.156705
ASAH1	-1.11242	0.078677	0.0266281
ASAH2	1.23866	0.252947	0.120724
ASAH2B	1.08449	0.348884	0.190716
ASAP1	-1.15735	0.010272	0.002357
ASAP2	1.07766	0.271082	0.132568
ASAP3	-1.07701	0.556312	0.380017
ASB1	1.07458	0.288731	0.144452
ASB10
ASB11	-1.73728	0.750074	0.606393
ASB12	6.34211		0.295291
ASB13	-1.26772	3.456e-05	4.373e-06
ASB14	1.71738	0.753628	0.61431
ASB15	-3.65806		0.480044
ASB16	1.71745	0.753628	0.614277
ASB17
ASB18
ASB2	-2.11367	9.945e-13	5.195e-14
ASB3	1.164	0.0250988	0.006627
ASB4	-3.96949	0.0003462	5.374e-05
ASB5
ASB6	-1.05514	0.465036	0.29175
ASB7	1.09766	0.228318	0.105494
ASB8	-1.13866	0.0486774	0.0146975
ASB9	1.01958	0.811725	0.700392
ASCC1	1.15421	0.0197709	0.005006
ASCC2	-1.25191	3.747e-05	4.763e-06
ASCC3	-1.04463	0.547572	0.369004
ASCL1
ASCL2
ASCL3
ASCL4
ASCL5	-1.00679	0.996421	0.994491
ASDURF	-4.1881	0.0164416	0.004046
ASF1A	1.33023	8.51e-08	7.27e-09
ASF1B	-1.023	0.775451	0.644201
ASGR1	2.01239	0.112712	0.0421069
ASGR2	1.71756	0.759812	0.623643
ASH1L	-1.08248	0.220087	0.100548
ASH2L	1.13651	0.0241272	0.006324
ASIC1	-1.37453	4.579e-07	4.375e-08
ASIC2	-1.97312	0.061353	0.0195212
ASIC3	1.00925	0.987777	0.969208
ASIC4	1.28039	0.665084	0.501311
ASIC5
ASIP
ASL	1.03676	0.644331	0.477799
ASMT
ASMTL	-1.21331	0.0109575	0.002539
ASNS	-1.19589	0.0100573	0.0023
ASNSD1	-1.02072	0.800454	0.681924
ASPA	-1.00672	0.996421	0.994188
ASPDH
ASPG
ASPH	-1.09197	0.141264	0.0559423
ASPHD1	1.55464	1.717e-16	6.762e-18
ASPHD2	-1.01726	0.941838	0.901247
ASPM	-1.29206	0.001486	0.000265
ASPN
ASPRV1	-1.80307	0.399281	0.234018
ASPSCR1	1.20016	0.002058	0.0003812
ASRGL1	1.47676	7.057e-10	4.77e-11
ASS1	5.26814	2.029e-16	8.056e-18
ASTE1	-1.06953	0.514079	0.335987
ASTL	-3.65761		0.480092
ASTN1	-1.85579	0.637268	0.46967
ASTN2	-1.2011	0.137488	0.0540054
ASXL1	1.20212	0.0006538	0.0001071
ASXL2	-1.08287	0.228741	0.105719
ASXL3
ASZ1	-3.65783		0.48007
ATAD1	1.07989	0.229759	0.106292
ATAD2	-1.04028	0.571606	0.398103
ATAD2B	-1.08499	0.363307	0.204852
ATAD3A	-1.04929	0.480725	0.305698
ATAD3B	1.01721	0.828368	0.724675
ATAD3C	-1.6088	0.177876	0.0760345
ATAD5	-1.26278	0.009648	0.002197
ATAT1	-1.16457	0.0582625	0.0182697
ATCAY	9.15851	0.376119	0.215531
ATE1	-1.1309	0.0481491	0.0144857
ATF1	-1.08335	0.269517	0.131562
ATF2	-1.04299	0.592365	0.420439
ATF3	1.56021	0.000113	1.588e-05
ATF4	1.05016	0.469528	0.295642
ATF5	1.4614	3.38e-12	1.837e-13
ATF6	1.0647	0.351077	0.192324
ATF6B	1.09168	0.168282	0.0705316
ATF7	-1.07171	0.354482	0.195227
ATF7IP	-1.07652	0.301465	0.154385
ATF7IP2	-1.56003	1.989e-11	1.156e-12
ATF7-NPFF	1.04806	0.908347	0.848581
ATG10	1.13207	0.295823	0.149529
ATG101	1.06681	0.321372	0.169327
ATG12	-1.03817	0.627728	0.459427
ATG13	1.03732	0.617304	0.448024
ATG14	-1.01148	0.908834	0.849675
ATG16L1	-1.00304	0.97474	0.951137
ATG16L2	-1.07158	0.693981	0.536317
ATG2A	1.17474	0.007141	0.001551
ATG2B	-1.26302	0.0001179	1.663e-05
ATG3	-1.07648	0.260562	0.125974
ATG4A	1.0894	0.304714	0.156794
ATG4B	1.08685	0.225105	0.103637
ATG4C	-1.24375	0.00131	0.0002309
ATG4D	1.00999	0.913876	0.857368
ATG5	1.05196	0.504173	0.327605
ATG7	1.19898	0.004928	0.00101
ATG9A	-1.07343	0.280747	0.138767
ATG9B	-2.88579	0.150935	0.0610902
ATIC	-1.06614	0.320986	0.169041
ATL1	1.16404	0.628417	0.460092
ATL2	-1.10059	0.134881	0.0526847
ATL3	1.10076	0.138481	0.0545104
ATM	-1.26787	8.313e-05	1.133e-05
ATMIN	-1.18506	0.003763	0.0007464
ATN1	1.07545	0.260895	0.126277
ATOH1
ATOH7	-1.3702	0.700932	0.544499
ATOH8	-2.35311	5.567e-26	1.349e-27
ATOX1	-1.20531	0.00062	0.000101
ATP10A	-3.00529	0.0001045	1.455e-05
ATP10B	-1.19138	0.007983	0.001762
ATP10D	1.2793	0.0007105	0.0001176
ATP11A	-1.07572	0.267813	0.130439
ATP11B	-1.0825	0.256214	0.123121
ATP11C	-1.06346	0.478964	0.303921
ATP12A	1.39455	0.706173	0.551157
ATP13A1	-1.09288	0.155587	0.0634924
ATP13A2	1.04087	0.575012	0.402119
ATP13A3	-1.06314	0.363118	0.20465
ATP13A4	-2.41945	0.5935	0.421624
ATP13A5
ATP1A1	-1.00349	0.967704	0.939398
ATP1A2	3.67592		0.481481
ATP1A3	-1.69308	0.519077	0.340674
ATP1A4
ATP1B1	1.30525	2.717e-07	2.529e-08
ATP1B2	-2.44529	0.0006572	0.0001077
ATP1B3	-1.12327	0.0432407	0.0127145
ATP1B4	-6.32437		0.292105
ATP23	1.01249	0.937606	0.89444
ATP2A1	-1.19998	0.49822	0.322163
ATP2A2	1.0566	0.396876	0.231943
ATP2A3	1.03736	0.888141	0.815904
ATP2B1	-1.30208	0.001272	0.0002235
ATP2B2	-3.65761		0.480092
ATP2B3	-8.99191	0.359925	0.200214
ATP2B4	-1.53028	9.175e-18	3.385e-19
ATP2C1	1.09088	0.169065	0.0709922
ATP2C2	1.41081	0.805159	0.689422
ATP4A
ATP4B	-2.38837	0.600369	0.428999
ATP5F1A	-1.18834	0.001077	0.000185
ATP5F1B	-1.10935	0.071326	0.023584
ATP5F1C	-1.14921	0.0125249	0.002957
ATP5F1D	-1.18187	0.002795	0.0005363
ATP5F1E	1.26092	6.538e-06	7.308e-07
ATP5IF1	-1.04154	0.57046	0.396612
ATP5MC1	-1.02196	0.781165	0.651851
ATP5MC2	-1.08326	0.198671	0.0876039
ATP5MC3	-1.01313	0.866128	0.781115
ATP5MD	-1.01064	0.891396	0.821572
ATP5ME	1.13599	0.0289829	0.007904
ATP5MF	-1.00821	0.916039	0.860979
ATP5MF-PTCD1	-1.06857	0.419938	0.251522
ATP5MG	-1.0324	0.665269	0.501585
ATP5MGL
ATP5MPL	-1.00928	0.909223	0.850446
ATP5PB	-1.08702	0.171896	0.0725988
ATP5PD	-1.08966	0.164662	0.068605
ATP5PF	-1.05821	0.393236	0.229117
ATP5PO	-1.01294	0.868594	0.785283
ATP6AP1	1.04335	0.546721	0.367977
ATP6AP2	-1.04523	0.528615	0.349706
ATP6V0A1	1.05265	0.481235	0.306149
ATP6V0A2	-1.21001	0.002205	0.0004118
ATP6V0A4	1.00527	0.979929	0.958813
ATP6V0B	1.1309	0.0323764	0.008972
ATP6V0C	1.07746	0.246138	0.116136
ATP6V0D1	-1.02048	0.794974	0.670536
ATP6V0D2	5.32745	0.184267	0.0796262
ATP6V0E1	-1.02904	0.70063	0.54388
ATP6V0E2	-1.00809	0.926447	0.87716
ATP6V1A	-1.1108	0.0854406	0.0295291
ATP6V1B1	22.3411	0.159195	0.0654108
ATP6V1B2	-1.21575	0.0001659	2.416e-05
ATP6V1C1	1.10675	0.0886759	0.0308776
ATP6V1C2	1.16052	0.651149	0.48577
ATP6V1D	1.0515	0.487224	0.311793
ATP6V1E1	-1.13348	0.0294479	0.008046
ATP6V1E2	-1.1926	0.0654926	0.0212153
ATP6V1F	1.03216	0.664962	0.501092
ATP6V1FNB	-1.89391	0.0208002	0.005307
ATP6V1G1	1.07933	0.253263	0.120972
ATP6V1G2	-1.30682	0.53728	0.358633
ATP6V1G2-DDX39B	1.08619	0.395698	0.231008
ATP6V1G3	-3.65783		0.48007
ATP6V1H	1.09437	0.149702	0.0604206
ATP7A	-1.1117	0.341125	0.184955
ATP7B	1.24816	0.0599843	0.018905
ATP8A1	1.1708	0.67016	0.507366
ATP8A2	2.10498	0.000113	1.588e-05
ATP8B1	2.28192	0.302388	0.15509
ATP8B2	-1.33293	1.931e-08	1.529e-09
ATP8B3	1.69714	0.00517	0.001067
ATP8B4	3.05236	0.0773107	0.0260619
ATP9A	-1.10639	0.0982896	0.0352982
ATP9B	1.07866	0.558704	0.382543
ATPAF1	-1.01968	0.809584	0.696506
ATPAF2	1.02039	0.824194	0.717211
ATPSCKMT	1.04476	0.611991	0.441374
ATR	-1.16041	0.0144948	0.0035
ATRAID	1.06102	0.378874	0.217672
ATRIP	-1.2688	0.0001439	2.062e-05
ATRN	1.40907	6.595e-12	3.644e-13
ATRNL1	1.01276	0.936937	0.892963
ATRX	-1.1085	0.2991	0.152658
ATXN1	-1.20283	0.001728	0.0003139
ATXN10	-1.15382	0.0136649	0.003266
ATXN1L	-1.03259	0.678939	0.517528
ATXN2	1.07764	0.304645	0.156554
ATXN2L	1.09995	0.115786	0.0434893
ATXN3	1.08126	0.406963	0.240785
ATXN3L
ATXN7	-1.05726	0.480151	0.305026
ATXN7L1	1.07038	0.495846	0.320022
ATXN7L2	1.03565	0.813151	0.702506
ATXN7L3	1.05826	0.398569	0.233295
ATXN7L3B	-1.03608	0.630209	0.461762
AUH	-1.227	0.0996231	0.0359376
AUNIP	-1.08981	0.300239	0.153469
AUP1	-1.06672	0.322419	0.170167
AURKA	1.29101	6.917e-07	6.745e-08
AURKAIP1	1.01306	0.865792	0.780425
AURKB	1.04356	0.5485	0.369946
AURKC	2.03154	0.17276	0.0730743
AUTS2	17.1967	0.227281	0.104855
AVEN	1.05655	0.500923	0.324532
AVIL	1.05127	0.944464	0.904847
AVL9	-1.14456	0.0244283	0.006414
AVP
AVPI1	1.39487	1.502e-08	1.175e-09
AVPR1A
AVPR1B	3.67592		0.481481
AVPR2	2.02775	0.187915	0.0817076
AWAT1
AWAT2
AXDND1	2.29018	0.001483	0.0002643
AXIN1	1.01022	0.902903	0.84035
AXIN2	1.4748	0.493683	0.317568
AXL	1.73925	1.397e-30	2.877e-32
AZGP1	1.11725	0.257801	0.124182
AZI2	-1.04417	0.593824	0.422044
AZIN1	1.0852	0.180529	0.0775034
AZIN2	-1.02911	0.910331	0.852064
AZU1
B2M	1.1451	0.0136801	0.003271
B3GALNT1	3.79023	1.251e-06	1.278e-07
B3GALNT2	-1.1167	0.0802412	0.0272807
B3GALT1	-1.66395	0.005565	0.001162
B3GALT2	1.15156	0.524766	0.345784
B3GALT4	1.5141	0.182464	0.0786141
B3GALT5	6.34211		0.295291
B3GALT6	1.1383	0.0365606	0.0104002
B3GAT1	-2.93632	0.004075	0.0008165
B3GAT2	-1.26141	0.577234	0.404938
B3GAT3	-1.09525	0.151535	0.0614653
B3GLCT	-1.01504	0.876913	0.797851
B3GNT10	1.13224	0.589554	0.417765
B3GNT2	-1.05014	0.552181	0.374556
B3GNT3	11.6746	0.29691	0.150629
B3GNT4	1.26866	0.551805	0.373904
B3GNT5	-1.32785	3.758e-05	4.779e-06
B3GNT6	-6.32437		0.292105
B3GNT7	1.16784	0.00453	0.0009193
B3GNT8	-1.7447	0.759683	0.623087
B3GNT9	1.10419	0.826214	0.720131
B3GNTL1	1.11631	0.145163	0.0580788
B4GALNT1	1.19542	0.001627	0.0002935
B4GALNT2
B4GALNT3	1.49613	1.306e-11	7.396e-13
B4GALNT4	1.4476	2.073e-10	1.32e-11
B4GALT1	1.19856	0.002259	0.0004233
B4GALT2	-1.22286	0.0003062	4.715e-05
B4GALT3	-1.08908	0.198392	0.08743
B4GALT4	1.10264	0.13417	0.0523504
B4GALT5	1.22149	0.0002079	3.097e-05
B4GALT6	-1.15858	0.0163858	0.004029
B4GALT7	1.1709	0.0187296	0.004701
B4GAT1	1.01665	0.842065	0.7459
B9D1	1.17228	0.0227076	0.005886
B9D2	1.16787	0.221746	0.101664
BAALC	-2.9137	1.94e-96	8.064e-99
BAAT	-2.43391	0.197852	0.0871289
BABAM1	1.05647	0.413045	0.24573
BABAM2	1.04194	0.606754	0.43592
BACE1	-1.55395	1.406e-17	5.258e-19
BACE2	-1.28667	8.275e-07	8.185e-08
BACH1	1.12004	0.0670931	0.0218753
BACH2	-1.71425	0.002026	0.0003745
BAD	1.32027	1.981e-06	2.076e-07
BAG1	-1.06092	0.420335	0.251854
BAG2	-1.03007	0.70313	0.547197
BAG3	1.09259	0.155192	0.0633114
BAG4	-1.12026	0.0920613	0.0324237
BAG5	-1.01672	0.845197	0.750313
BAG6	1.04355	0.536059	0.357393
BAHCC1	-1.26837	7.507e-05	1.013e-05
BAHD1	-1.07184	0.325947	0.172738
BAIAP2	1.11978	0.0916225	0.0322223
BAIAP2L1	1.27085	1.646e-05	1.97e-06
BAIAP2L2	-1.22143	0.0006572	0.0001077
BAIAP3	1.20886	0.430168	0.261335
BAK1	1.06168	0.388736	0.225909
BAMBI	1.38125	6.563e-11	4.021e-12
BANF1	1.00918	0.904756	0.843354
BANF2
BANK1
BANP	1.03335	0.709682	0.555802
BAP1	1.00289	0.974838	0.9514
BARD1	-1.03797	0.71469	0.5621
BARHL1
BARHL2	3.67576		0.481499
BARX1	1.08521	0.461592	0.288572
BARX2	-1.0045		0.997032
BASP1	-1.60586	0.691585	0.533131
BATF	-6.86339	0.126197	0.0485212
BATF2	1.3482	0.0005547	8.97e-05
BATF3	-1.08914	0.562819	0.387
BAX	1.37307	2.237e-10	1.432e-11
BAZ1A	-1.1132	0.0794958	0.0269612
BAZ1B	-1.06201	0.353652	0.194589
BAZ2A	1.07992	0.225018	0.103547
BAZ2B	1.07262	0.548791	0.370247
[truncated: 17,935 more rows]
